# Supplementary material for: MiR130b-Regulation of PPARγ Coactivator- 1α Suppresses Fat Metabolism in Goat Mammary Epithelial Cells
Source: PLoS One. 2015 Nov 18;10(11):e0142809. doi: 10.1371/journal.pone.0142809 (PMC4651502; doi:10.1371/journal.pone.0142809)
Supplement: S2 Table — Screening for miRNAs involved in the early-lactation and dry-lactation. Samples of goat in different periods separately, and calculated the averages for each period. The expression of 18s rRNA was used as a normalization control. (XLSX) [file pone.0142809.s002.xlsx]

## Sheet: second screening
				sample:early-lactation						sample:dry-lactation
Group		mature name	mature sequence	CT-1	CT-2	SD	AVG	△CT	2^-△CT	CT-1	CT-2	SD	AVG	△CT	2^-△CT				early-lactation/dry-lactation	p-Value	Fold Up- or Down-Regulation
1		>bta-miR-7864 MIMAT0030449	CUUCCUCUUCCGGUUGGCAGA	30.241	30.384	0.101117	30.3125	0.0964994	0.9353	35.578	35.827	0.17607	35.7025	9.181	0.00172284				0.00184202	-542.884	0.000708753
1		>bta-miR-615 MIMAT0009355	GGGGGUCCCCGGUGCUCGGAUC	29.743	29.81	0.0473758	29.7765	1.583	0.333787	38.719	38.779	#DIV/0!	38.779	10.1825	0.000860523				0.00257806	-387.889	2.51181e-05
1		>bta-miR-365-5p MIMAT0012539	AGGGACUUUUGGGGGCAGAUGUG	35.105	35.205	#DIV/0!	35.205	-0.820999	1.76663	32.942	32.999	0.0403045	32.9705	5.934	0.0163564				0.00925854	-108.008	0.000693368
1		>bta-miR-125b MIMAT0003539	UCCCUGAGACCCUAACUUGUGA	21.838	21.513	0.229809	21.6755	-5.713	52.4547	37.242	36.357	0.625791	36.7995	-0.133501	1.09695				0.0209124	-47.8186	0.000970073
1		>bta-miR-144 MIMAT0009234	UACAGUAUAGAUGAUGUACUAG	29.106	28.619	0.344362	28.8625	2.429	0.185694	34.853	34.953	#DIV/0!	34.853	7.8485	0.00433876				0.0233651	-42.7988	0.00168923
1		>bta-miR-2323 MIMAT0011852	UGACCUGAUCAUGCUUACUGAGC	31.69	31.497	0.136472	31.5935	5.545	0.0214185	37.713	36.956	0.53528	37.3345	10.7105	0.000596785				0.0278631	-35.8898	0.00459731
1		>oar-miR-668-5p MIMAT0019310	GUAAGUGCGUCUCGGGUGAGC	24.932	24.895	0.0261621	24.9135	-2.418	5.3443	30.004	30.304	#DIV/0!	30.004	2.4105	0.188091				0.0351946	-28.4134	0.000830714
1		>bta-miR-2434 MIMAT0012006	UUGUUGGGGUUUUUUUGUAU	30.01	29.98	0.0212137	29.995	2.9995	0.125043	34.578	35.031	0.320319	34.8045	7.7175	0.00475118				0.0379963	-26.3184	0.00222018
2		>bta-miR-2297 MIMAT0011805	CACUCUUUUUUCUUAUUCCU	30.872	31.106	0.165464	30.989	2.0315	0.244601	33.813	33.304	0.359917	33.5585	6.498	0.0110639				0.0452324	-22.1081	0.0116758
2		>bta-miR-2373-5p MIMAT0011918	CUUCCCCGGUCAGGGCUCGGC	19.465	19.474	0.00636451	19.4695	-8.909	480.702	23.376	23.481	0.0742472	23.4285	-4.8035	27.9253				0.0580927	-17.2139	0.000177102
2		>bta-miR-7857 MIMAT0030432	AUAGCCAGUUGGGGAAGAAUGC	29.357	29.25	0.0756607	29.3035	2.5135	0.17513	33.03	33.075	0.0318212	33.0525	6.615	0.010202				0.058254	-17.1662	0.000239584
2		>bta-miR-376b MIMAT0009945	AUCAUAGAGGAAAAUCCAUGUU	25.411	25.506	0.067176	25.4585	-0.518	1.43197	31.277	31.679	0.284257	31.478	3.4915	0.0889107				0.0620898	-16.1057	0.00117519
2		>bta-miR-2378 MIMAT0011924	UGUGGGUUGUCUGAGCAAGGG	30.277	30.448	0.120915	30.3625	0.1465	0.90344	30.846	30.481	0.258094	30.6635	4.142	0.0566414				0.0626952	-15.9502	0.273873
2		>bta-miR-2480 MIMAT0012072	AUUGUAUUGUUUCUUAUGAC	31.285	30.609	0.478005	30.947	2.998	0.125173	34.556	34.547	0.00636316	34.5515	6.8455	0.00869559				0.0694683	-14.395	0.00868035
2		>bta-miR-2382-5p MIMAT0011930	AGGGGAGUGCCUGGGAAGCUGU	21.292	21.42	0.0905099	21.356	-5.7585	54.1354	24.988	25.432	0.313954	25.21	-2.0785	4.22368				0.0780206	-12.8171	0.00357453
2		>bta-miR-2284w MIMAT0017393	AAGAGUUUGUUCGGGUUUCUC	30.432	30.437	0.00353629	30.4345	2.241	0.21154	34.589	34.439	0.106067	34.514	5.9175	0.0165446				0.0782102	-12.7861	0.000338205
3		>bta-miR-3613a MIMAT0024574	UGUUGUACUUUUUUUUUUGUUC	27.823	27.588	0.166171	27.7055	1.729	0.301661	33.039	32.877	0.114553	32.958	4.9715	0.0318735				0.10566	-9.46432	0.000737438
3		>bta-miR-2284n MIMAT0011846	AAAAAGUUUAUUCGGGUUUUU	33.225	33.125	#DIV/0!	33.125	7.0765	0.00740903	36.352	37.229	0.620132	36.7905	10.1665	0.000870119				0.11744	-8.51496	0.0145759
3		>bta-miR-2393 MIMAT0011946	UAGAUUUUUUGUUUUCUUUU	33.304	33.347	0.0304051	33.3255	6.8605	0.00860565	36.995	36.895	#DIV/0!	36.995	9.9505	0.00101065				0.11744	-8.51495	0.000226035
3		>bta-miR-375 MIMAT0009303	UUUUGUUCGUUCGGCUCGCGUGA	23.27	23.254	0.0113142	23.262	-3.752	13.473	26.605	26.628	0.016264	26.6165	-0.669	1.58997				0.118012	-8.47375	1.74411e-05
3		>oar-miR-376d MIMAT0019281	AUCAUAGAGGAAAAUCCACAU	27.651	27.867	0.152736	27.759	2.3735	0.192977	31.148	30.983	0.116673	31.0655	5.4505	0.0228684				0.118503	-8.43858	0.00168516
3		>oar-miR-543-3p MIMAT0019272	AAACAUUCGCGGUGCACUUCUUU	25.843	25.522	0.226982	25.6825	-2.11	4.31691	28.659	28.842	0.1294	28.7505	0.9395	0.521414				0.120784	-8.27925	0.00360665
3		>bta-miR-219-5p MIMAT0009269	UGAUUGUCCAAACGCAAUUCUU	30.008	29.737	0.191626	29.8725	3.635	0.0804926	32.982	32.93	0.0367682	32.956	6.6595	0.00989216				0.122895	-8.13702	0.00199614
3		>bta-miR-1193 MIMAT0009965	UAGGUCACCCGUUUGACUAUC	33.526	33.631	0.0742459	33.5785	4.621	0.0406387	34.327	34.918	0.4179	34.6225	7.562	0.0052919				0.130218	-7.67943	0.0736323
4		>bta-miR-2419-5p MIMAT0011985	AUCGCAUCAACACUCGUCUGUU	32.274	32.286	0.00848602	32.28	5.815	0.0177628	35.111	36.485	0.971565	35.798	8.7535	0.00231704				0.130444	-7.66615	0.036086
4		>bta-miR-2339 MIMAT0011873	UCACUGGACCUAGCAGAGCU	30.892	30.967	0.0530322	30.9295	4.5365	0.0430901	33.295	34.072	0.549422	33.6835	7.4185	0.00584533				0.135654	-7.37171	0.0194999
4		>oar-miR-19b MIMAT0030041	UGUGCAAAUCCAUGCAAAACUGA	20.952	20.992	#DIV/0!	20.952	-5.431	43.1414	24.111	24.174	0.0445475	24.1425	-2.653	6.28974				0.145794	-6.85901	0.000138474
4		>bta-miR-2335 MIMAT0011868	AGAUAAUGAUGACUAACUGAAU	31.391	31.265	0.0890964	31.328	4.4945	0.044363	36.004	34.815	0.840752	35.4095	7.247	0.00658318				0.148394	-6.73884	0.0207878
4		>bta-miR-2289 MIMAT0011796	UCGUGUUCGAGCUCGCGUCC	29.503	29.45	0.0374763	29.4765	3.0135	0.123836	33.227	33.136	0.0643464	33.1815	5.7585	0.0184722				0.149167	-6.7039	0.00020191
4		>bta-miR-2313-3p MIMAT0011830	CCAGUUCCACGCUGCAUGCC	29.905	28.953	0.673167	29.429	3.036	0.121919	32.156	31.899	0.181725	32.0275	5.7625	0.0184211				0.151092	-6.61848	0.034167
4		>bta-miR-2466-5p MIMAT0012054	CUGAGUCCGGUGGGGCAGUGUGU	25.983	25.972	0.00777795	25.9775	-3.784	13.7752	28.973	28.949	0.0169707	28.961	-1.069	2.09798				0.152301	-6.56593	1.95753e-05
4		>oar-miR-544-5p MIMAT0019298	UCUUGUUAAAAGGCAGAUUCU	32.061	32.1	0.0275755	32.0805	2.415	0.187505	35.1	34.873	0.160511	34.9865	5.0975	0.0292079				0.155771	-6.41967	0.00156676
5		>oar-miR-323b MIMAT0019314	CCCAAUACACGGUCGAUCUCU	30.044	29.939	0.0742472	29.9915	3.433	0.09259	32.897	32.733	0.115964	32.815	6.0925	0.0146546				0.158274	-6.31815	0.00118704
5		>bta-miR-181a MIMAT0003543	AACAUUCAACGCUGUCGGUGAGUU	23.007	22.909	0.0692962	22.958	-5.9995	63.9778	23.613	23.71	0.0685881	23.6615	-3.399	10.5488				0.164881	-6.06497	0.00946784
5		>bta-miR-4657 MIMAT0036970	AAUGUGGAAGUGGUCUGAGGCAU	28.091	27.959	0.0933381	28.025	-1.906	3.74769	30.252	30.136	0.0820252	30.194	0.509501	0.702466				0.18744	-5.33505	0.00163695
5		>oar-miR-323a-3p MIMAT0019260	CACAUUACACGGUCGACCUCU	29.834	29.58	0.179605	29.707	3.2735	0.103414	32.864	32.664	#DIV/0!	32.664	5.6595	0.0197843				0.191312	-5.22706	0.00278429
5		>oar-miR-323c MIMAT0019335	CACAAUACACGGUCGGCCUCU	29.372	29.316	0.0395978	29.344	2.9405	0.130263	31.526	31.543	0.012021	31.5345	5.325	0.0249468				0.191511	-5.22163	0.0001784
5		>bta-miR-376c MIMAT0009947	GUGGAUAUUCCUUCUAUGUUUA	28.685	28.659	0.0183841	28.672	-1.18	2.26577	31.527	31.817	0.20506	31.672	1.191	0.437999				0.193312	-5.17299	0.00234659
5		>oar-miR-370-3p MIMAT0019244	GCCUGCUGGGGUGGAACCUGGUCU	27.983	28.324	0.241123	28.1535	0.856999	0.5521	30.582	30.407	0.123744	30.4945	3.2205	0.107283				0.194319	-5.14618	0.00663495
5		>oar-miR-539-5p MIMAT0019296	AGAAAUUAUCCUUGGUGUGUUC	33.677	34.278	0.424972	33.9775	6.281	0.0128597	35.972	36.438	0.329511	36.205	8.638	0.00251017				0.195196	-5.12305	0.0279259
6		>bta-miR-1307 MIMAT0009969	ACUCGGCGUGGCGUCGGUCGUG	20.283	20.031	0.178191	20.157	-6.7825	110.087	22.798	22.942	0.101823	22.87	-4.433	21.6006				0.196214	-5.09647	0.00284905
6		>bta-miR-2285m MIMAT0025533	AAAACGCAAAUGAACUUUUUGG	31.936	32.295	0.253849	32.1155	3.737	0.0749982	34.035	34.517	0.340824	34.276	6.044	0.0151557				0.20208	-4.94853	0.0188017
6		>bta-miR-497 MIMAT0004343	CAGCAGCACACUGUGGUUUGUA	20.567	20.555	0.00848467	20.561	-4.9175	30.2214	23.102	22.964	0.0975797	23.033	-2.6435	6.24846				0.206756	-4.83662	0.000784066
6		>bta-miR-345-5p MIMAT0003800	GCUGACUCCUAGUCCAGUGCU	24.678	24.597	0.0572752	24.6375	-1.6835	3.21206	27.092	27.021	0.050204	27.0565	0.5515	0.68231				0.212421	-4.70763	0.000495302
6		>bta-miR-656 MIMAT0009361	AAUAUUAUACAGUCAACCUCU	36.533	34.398	1.50967	35.4655	9.188	0.00171449	37.957	37.757	#DIV/0!	37.757	11.407	0.000368257				0.21479	-4.65571	0.155447
6		>oar-miR-299-3p MIMAT0019252	UAUGUGGGACGGUAAACCACAA	35.332	29.947	3.80777	29.947	2.8705	0.136739	32.248	32.293	0.0318185	32.2705	5.083	0.0295029				0.21576	-4.63478	0.903548
6		>oar-miR-154a-5p MIMAT0019315	UAGGUUAUCCGUGUAGCCUUCG	32.246	31.98	0.18809	32.113	5.783	0.0181612	34.613	34.673	0.0424274	34.643	7.9895	0.00393479				0.216659	-4.61554	0.00289151
6		>oar-miR-376b-3p MIMAT0019285	AUCAUAGAGGAAAAUCCAUGU	26.997	26.971	0.0183841	26.984	0.844501	0.556904	29.439	29.222	0.153442	29.3305	3.0505	0.1207				0.216734	-4.61394	0.0021617
7		>bta-miR-346 MIMAT0009297	UGUCUGCCCGCAUGCCUGCCUCU	27.231	27.314	0.0586886	27.2725	0.554	0.681129	29.346	29.426	0.0565685	29.386	2.729	0.15083				0.221442	-4.51586	0.000742906
7		>bta-miR-2285e MIMAT0024580	AAACCUGAACGAACUUUUUGGC	31.804	32.038	0.165461	31.921	4.77	0.0366511	35.735	35.573	0.11455	35.654	6.9065	0.00833559				0.227431	-4.39694	0.00144995
7		>bta-miR-6121-3p MIMAT0024593	CCGGAUGAUGGACACUGAGG	30.618	30.675	0.0403045	30.6465	2.95	0.129408	32.569	32.59	0.0148492	32.5795	5.0125	0.0309804				0.239401	-4.1771	0.000246792
7		>bta-miR-130b MIMAT0009224	CAGUGCAAUGAUGAAAGGGCAU	29.058	29.033	0.0176774	29.0455	1.657	0.317098	39.643	39.543	#DIV/0!	39.643	2.71	0.15283				0.242323	-4.12673	2.38756e-05
7		>oar-miR-376e-3p MIMAT0019278	AACAUAGAGGAAAAUCCACAUU	29.175	29.224	0.0346494	29.1995	2.26	0.208772	31.576	31.629	0.0374763	31.6025	4.2995	0.0507834				0.243248	-4.11103	0.000225493
7		>bta-miR-6122-3p MIMAT0024595	ACUAUAUGAUGUAAACUGAAC	36.852	36.509	0.242539	36.6805	6.4645	0.0113238	34.989	35.041	0.0367709	35.015	8.4935	0.00277461				0.245025	-4.08122	0.0106737
7		>bta-miR-323 MIMAT0009284	GCACAUUACACGGUCGACCUCU	32.41	32.378	0.0226285	32.394	2.3305	0.198815	34.819	34.493	0.230517	34.656	4.3525	0.0489516				0.246216	-4.06147	0.00520183
7		>oar-miR-485-5p MIMAT0019312	AGAGGCUGGCCGUGAUGAAUUCG	26.604	26.651	0.0332333	26.6275	0.0689993	0.953299	29.625	27.981	1.16248	28.803	2.0805	0.236432				0.248015	-4.03202	0.1181
8		>bta-miR-2889 MIMAT0013847	GUCCCCGGGGCUCCCGCCGGC	25.274	25.331	0.0403045	25.3025	-2.394	5.25613	27.184	27.182	0.00141479	27.183	-0.384	1.30495				0.248273	-4.02783	0.000229888
8		>oar-miR-148a MIMAT0030033	UCAGUGCACUACAGAACUUUGU	18.992	18.63	0.255974	18.811	-6.374	82.9403	20.993	21.151	0.111722	21.072	-4.3935	21.0172				0.253402	-3.9463	0.00754314
8		>bta-miR-2885 MIMAT0013843	CGGCGGCAGCGCCGGGGCG	24.474	24.697	0.157685	24.5855	-2.4085	5.30922	26.645	26.632	0.00919273	26.6385	-0.4515	1.36746				0.257564	-3.88253	0.0029466
8		>oar-miR-376e-5p MIMAT0019277	GGUGGAUAUUCCUUCUAUGUUU	27.662	27.621	0.0289916	27.6415	0.401001	0.757333	30.295	30.248	0.0332346	30.2715	2.3425	0.197169				0.260346	-3.84104	0.000140572
8		>bta-miR-6121-5p MIMAT0024592	UCGGAGCGCCCUCGCCAGAC	24.9	Undetermined	#DIV/0!	24.9	-1.5335	2.89487	Undetermined	27.41	#DIV/0!	27.41	0.405499	0.754975				0.260797	-3.8344	#DIV/0!
8		>bta-miR-544a MIMAT0009346	AUUCUGCAUUUUUAGCAAGUUC	29.963	30.026	0.0445475	29.9945	3.4735	0.0900269	32.27	32.471	0.142129	32.3705	5.402	0.0236503				0.262702	-3.8066	0.00195911
8		>bta-miR-2336 MIMAT0011869	CUAACCGUAACUUUGAAGUGCU	31.995	32.005	0.00707123	32	5.607	0.0205175	33.781	36.821	2.14961	33.781	7.516	0.00546335				0.266278	-3.75548	0.162017
8		>bta-miR-148b MIMAT0003814	UCAGUGCAUCACAGAACUUUGU	22.18	22.195	0.0106062	22.1875	-5.1995	36.7456	24.025	23.987	0.0268701	24.006	-3.2915	9.7913				0.266462	-3.75288	0.000126149
9		>bta-miR-135a MIMAT0009228	UAUGGCUUUUUAUUCCUAUGUGA	22.861	22.903	0.0296984	22.882	-9.4345	691.938	24.994	24.999	0.00353629	24.9965	-7.566	189.493				0.273858	-3.65153	0.000100016
9		>bta-miR-2345 MIMAT0011880	GUUGUGUGUUUUCUUAUUUC	31.394	30.545	0.600333	30.9695	4.692	0.0386872	32.882	32.92	0.0268688	32.901	6.551	0.0106648				0.275667	-3.62756	0.0451464
9		>bta-miR-2374 MIMAT0011920	UUGGGGCUGGGGAGAGGCGGG	25.984	25.964	0.0141411	25.974	-1.975	3.93128	27.608	27.526	0.0579833	27.567	-0.139001	1.10114				0.280097	-3.57019	0.000701099
9		>bta-miR-2285t MIMAT0025577	AGAAUCUGGAUGAACUUUUUGG	34.02	34.174	0.108894	34.097	7.8195	0.00442686	35.996	35.882	0.0806091	35.939	9.589	0.00129844				0.293311	-3.40935	0.00269404
9		>oar-miR-107 MIMAT0030029	AGCAGCAUUGUACAGGGCUAUC	20.438	20.446	0.00565644	20.442	-5.9615	62.3147	22.009	21.991	0.012729	22	-4.2095	18.5006				0.29689	-3.36826	3.99634e-05
9		>bta-miR-2325c MIMAT0011934	GGUUGUUUUUUUUCUUUUUC	30.529	30.312	0.153442	30.4205	-4.082	16.9358	31.999	31.659	0.240416	31.829	-2.3415	5.06829				0.299266	-3.34151	0.0198917
9		>oar-miR-496-3p MIMAT0019320	UGAGUAUUACAUGGCCAAUCU	35.036	34.597	0.310419	34.8165	7.89	0.00421574	35.907	37.294	0.980755	36.6005	9.6245	0.00126688				0.300513	-3.32764	0.133705
9		>bta-miR-2286 MIMAT0011793	GAAGCAGGGCGGAACGAUGUGU	22.569	22.669	#DIV/0!	22.569	-4.349	20.3788	24.672	24.415	0.181726	24.5435	-2.6595	6.31814				0.310034	-3.22545	0.00509412
10		>bta-miR-1281 MIMAT0009962	UCGCCUCCUCCUCUCCC	24.376	24.318	0.0410112	24.347	-1.361	2.56863	25.991	26.035	0.0311131	26.013	0.3175	0.802459				0.312407	-3.20095	0.000477032
10		>bta-miR-1282 MIMAT0009954	UCGUUUGCCUUUUUCUGCUU	31.819	32.211	0.277185	32.015	4.2225	0.0535674	33.513	33.896	0.270821	33.7045	5.8935	0.0168221				0.314035	-3.18435	0.0253114
10		>bta-miR-2285ad MIMAT0030446	AAAACCCAAAUGAACUUUUUGG	33.079	33.176	0.0685894	33.1275	3.091	0.117359	35.463	35.63	0.118087	35.5465	4.7405	0.0374082				0.31875	-3.13725	0.0015897
10		>bta-miR-2284t-3p MIMAT0011832	AAACUCGAAUGAAUGUUUUGGC	37.11	37.702	0.418607	37.406	7.19	0.00684848	35.593	35.085	0.35921	35.339	8.8175	0.0022165				0.323649	-3.08977	0.0338116
10		>bta-miR-1291 MIMAT0009956	UGGCCCUGACUGAAGACCUGCAGU	24.233	24.181	0.0367696	24.207	-2.001	4.00277	26.544	26.395	0.105359	26.4695	-0.386499	1.30722				0.326578	-3.06205	0.00121411
10		>bta-miR-769 MIMAT0009376	UGAGACCUCCGGGUUCUGAGCU	29.519	29.701	0.128694	29.61	4.425	0.0465524	31.448	31.537	0.062933	31.4925	6.027	0.0153353				0.32942	-3.03564	0.00288306
10		>bta-miR-2284ac MIMAT0030447	AAAUGUUCGCUUGGCUUUUUCC	30.11	30.096	0.00989945	30.103	3.773	0.0731499	31.833	32.198	0.258095	32.0155	5.362	0.0243152				0.332402	-3.00841	0.0089965
10		>bta-miR-1251 MIMAT0009963	ACUCUAGCUGCCAAAGGCGCU	29.423	29.177	0.173948	29.3	2.9225	0.131898	30.798	30.976	0.125865	30.887	4.5115	0.0438433				0.332402	-3.00841	0.00902827
11		>bta-miR-302c MIMAT0009281	UAAGUGCUUCCAUGUUUCAGUGG	33.029	34.307	0.903682	33.668	7.1095	0.00724148	35.362	35.468	0.0749526	35.415	8.6925	0.00241711				0.333787	-2.99592	0.112439
11		>bta-miR-1343-3p MIMAT0011840	CUCCUGGGGCCCGCACUCUC	35.946	35.981	0.0247486	35.9635	8.632	0.00252063	38.05	37.534	0.364866	37.792	10.1985	0.000851031				0.337626	-2.96186	0.0194198
11		>oar-miR-3955-5p MIMAT0019245	UUUGAUGGCUGAUCCUCUCACU	26.021	26.076	0.0388911	26.0485	-1.283	2.43344	27.85	27.899	0.0346481	27.8745	0.281001	0.82302				0.338212	-2.95673	0.000406588
11		>bta-miR-2903 MIMAT0013861	UUCCGCGCUCUACGCCAGC	30.762	30.65	0.0791956	30.706	3.319	0.100203	32.231	32.096	0.0954582	32.1635	4.866	0.0342916				0.342221	-2.92209	0.00360145
11		>bta-miR-302b MIMAT0009280	UAAGUGCUUCCAUGUUUUAGUAG	33.964	33.891	0.0516201	33.9275	5.549	0.0213592	35.359	35.265	0.0664693	35.312	7.08	0.00739108				0.346037	-2.88986	0.00184241
11		>oar-miR-376b-5p MIMAT0019284	GGUGGAUAUUCCUUCUAUGUUU	25.331	25.321	0.00707123	25.326	-0.7065	1.63184	26.728	26.703	0.0176787	26.7155	0.8005	0.57415				0.351842	-2.84218	9.38745e-05
11		>oar-miR-494-3p MIMAT0019268	UGAAACAUACACGGGAAACCUCU	26.554	26.52	0.0240419	26.537	-0.794499	1.73448	28.376	28.191	0.130814	28.2835	0.690001	0.619854				0.357372	-2.7982	0.00288727
11		>bta-miR-378c MIMAT0025551	ACUGGACUUGGAGUCAGAAGU	27.377	28.258	0.62296	27.8175	-2.219	4.65571	30.025	30.095	0.0494973	30.06	-0.746	1.67714				0.360233	-2.77598	0.0367047
12		>bta-miR-2462 MIMAT0012049	AAAGGAUUGGCUGAAUUGUAG	31.665	31.234	0.304764	31.4495	3.071	0.118997	32.567	32.98	0.292034	32.7735	4.5415	0.042941				0.360857	-2.77118	0.0472455
12		>bta-miR-190a MIMAT0009251	UGAUAUGUUUGAUAUAUUAGGU	26.268	26.247	0.0148492	26.2575	-3.5065	11.3648	27.868	27.825	0.0304051	27.8465	-2.0385	4.10818				0.361483	-2.76638	0.000226656
12		>bta-miR-582 MIMAT0009351	UUACAGUUGUUCAACCAGUUACU	25.777	25.736	0.0289916	25.7565	-0.830999	1.77892	27.247	27.597	0.247488	27.422	0.622	0.64977				0.365261	-2.73777	0.0110075
12		>bta-miR-301a MIMAT0009276	CAGUGCAAUAGUAUUGUCAAAGCAU	28.448	28.467	0.0134344	28.4575	1.4435	0.367674	30.217	30.128	0.0629317	30.1725	2.887	0.135184				0.367674	-2.7198	0.000703195
12		>bta-miR-2284i MIMAT0011792	GAGAAGUUCGUUCUGGUGUUU	35.636	35.701	0.045961	35.6685	8.6545	0.00248162	37.429	37.305	0.0876816	37.367	10.0815	0.000922924				0.371903	-2.68887	0.00169427
12		>bta-miR-6520 MIMAT0025538	UUGAGUAUUGUCAGAGAGAGC	31.743	31.207	0.379009	31.475	2.8	0.143587	31.385	31.246	0.0982878	31.3155	4.225	0.0534747				0.372419	-2.68515	0.622741
12		>oar-miR-22-3p MIMAT0030046	AAGCUGCCAGUUGAAGAACUG	21.381	21.411	0.0212123	21.396	-4.987	31.713	23.241	23.224	0.0120196	23.2325	-3.563	11.8187				0.372677	-2.68329	8.81119e-05
12		>bta-miR-30a-5p MIMAT0003841	UGUAAACAUCCUCGACUGGAAGCU	22.284	22.143	0.0997026	22.2135	-7.548	187.143	23.805	23.981	0.124451	23.893	-6.137	70.3754				0.376051	-2.65921	0.00447723
13		>bta-miR-2896 MIMAT0013854	CGGCAGAUGAAGUCCAUC	25.288	25.257	0.0219204	25.2725	-1.161	2.23612	Undetermined	27.252	#DIV/0!	27.252	0.2475	0.842355				0.376703	-2.65461	#DIV/0!
13		>bta-miR-1287 MIMAT0009971	UGCUGGAUCAGUGGUUUGAGUC	29.88	30.007	0.0898031	29.9435	3.911	0.066477	31.01	31.433	0.299106	31.2215	5.3065	0.0252688				0.380113	-2.6308	0.0285829
13		>oar-miR-539-3p MIMAT0019297	AAUCAUACAAGGACAAUUUCUUU	37.717	Undetermined	#DIV/0!	37.717	7.953	0.00403561	39.96	38.503	1.03026	39.2315	9.3465	0.00153611				0.38064	-2.62715	#DIV/0!
13		>oar-miR-376c-5p MIMAT0019279	GUGGAUAUUCCGUCUAUGUUU	31.146	31.052	0.0664679	31.099	5.0665	0.0298422	32.208	32.539	0.234053	32.3735	6.4585	0.011371				0.381036	-2.62442	0.0177389
13		>oar-miR-154b-3p MIMAT0019318	AAUCAUACAUGGUUGACCUUUUU	25.823	34.433	6.08819	34.433	8.05	0.00377319	36.419	36.01	0.289207	36.2145	9.419	0.00146083				0.387159	-2.58292	0.29339
13		>bta-miR-378b MIMAT0025535	ACUUGACUUGGAGUCAGAAGGC	25.641	25.719	0.0551537	25.68	-0.0279999	1.0196	26.945	27.119	0.123036	27.032	1.3365	0.39598				0.388369	-2.57487	0.0049361
13		>bta-miR-19a MIMAT0004336	UGUGCAAAUCUAUGCAAAACUGA	21.929	21.957	0.0197989	21.943	-3.5355	11.5956	23.529	23.48	0.0346481	23.5045	-2.172	4.50648				0.388639	-2.57308	0.0003264
13		>bta-miR-2473 MIMAT0012064	AAAUUGGCAGAGCUUCCUCUU	29.248	28.945	0.214253	29.0965	2.466	0.180992	30.856	30.794	0.0438408	30.825	3.823	0.0706581				0.390393	-2.56152	0.007909
14		>bta-miR-2477 MIMAT0012069	GUGGAAUGAUGAUAAGUCUGACG	30.097	30.186	0.062933	30.1415	-2.4865	5.60417	31.495	31.846	0.248194	31.6705	-1.1595	2.2338				0.398597	-2.5088	0.0137335
14		>bta-miR-190b MIMAT0009252	UGAUAUGUUUGAUAUUGGGUU	26.897	26.485	0.291327	26.691	-5.937	61.2654	28.28	28.122	0.111724	28.201	-4.629	24.7439				0.403881	-2.47598	0.0206883
14		>oar-miR-758-3p MIMAT0019262	UUUGUGACCUGGUCCACUAA	29.246	29.192	0.0381844	29.219	2.8415	0.139516	30.659	30.384	0.194454	30.5215	4.146	0.0564845				0.404861	-2.46998	0.0113768
14		>bta-miR-2899 MIMAT0013857	AGGCGGGCCGGGGUUGGA	23.007	22.973	0.0240419	22.99	-6.8625	116.364	24.037	24.195	0.111722	24.116	-5.563	47.2748				0.406267	-2.46144	0.00511084
14		>bta-miR-2284v MIMAT0011937	AAAAAGUUCGUUUGGGGUUU	33.635	33.908	0.193042	33.7715	7.3025	0.00633474	35.416	35.265	0.106774	35.3405	8.593	0.0025897				0.408809	-2.44613	0.00974018
14		>bta-miR-2319b MIMAT0011843	UACUCUGUAUUAGGCACUUAG	35.963	36.121	0.111721	36.042	2.774	0.146199	36.177	36.764	0.415073	36.4705	4.0555	0.0601414				0.411368	-2.43092	0.294003
14		>bta-miR-378 MIMAT0009305	ACUGGACUUGGAGUCAGAAGGC	24.442	24.343	0.0700029	24.3925	-2.848	7.20001	26.338	26.365	0.0190922	26.3515	-1.5775	2.98452				0.414517	-2.41245	0.000685245
14		>bta-miR-2321 MIMAT0011848	UGUCGGUUGGUUUUUGUUUG	33.261	33.094	0.118087	33.1775	2.868	0.136976	34.325	34.368	0.0304051	34.3465	4.129	0.057154				0.417255	-2.39662	0.00539629
15		>bta-miR-658 MIMAT0009362	GGCGGAGGGAAGCGGGUCCGUUGGU	27.561	27.599	0.0268701	27.58	0.934	0.523405	29.303	29.121	0.128693	29.212	2.175	0.221442				0.423079	-2.36362	0.00322897
15		>oar-miR-381-3p MIMAT0019293	AUAUACAAGGGCAAGCUCUCU	31.647	31.747	0.0707109	31.697	3.9045	0.0667772	32.911	33.001	0.0636397	32.956	5.145	0.0282619				0.423226	-2.3628	0.00284259
15		>bta-miR-301b MIMAT0009277	CAGUGCAAUGAUAUUGUCAAAGCAU	29.972	29.983	0.00777795	29.9775	4.499	0.0442248	31.268	31.553	0.201525	31.4105	5.734	0.0187886				0.424843	-2.35381	0.00975865
15		>bta-miR-2900 MIMAT0013858	AGGGCGGGCGGCGACUGGAA	22.507	22.569	0.0438408	22.538	-3.931	15.2528	24.11	23.979	0.0926314	24.0445	-2.703	6.51155				0.426909	-2.34242	0.00230581
15		>bta-miR-665 MIMAT0009363	ACCAGUAGGCCGAGGCCCCU	30.349	30.472	0.0869736	30.4105	0.558001	0.679243	31.458	31.469	0.00777795	31.4635	1.7845	0.290277				0.427353	-2.33999	0.0034207
15		>bta-miR-2377 MIMAT0011923	ACUGCACAGACCUAGGCUCU	34.441	34.8	0.253849	34.6205	7.4695	0.0056423	37.21	37.674	0.328098	37.442	8.6945	0.00241377				0.427798	-2.33755	0.0106362
15		>bta-miR-377 MIMAT0009304	AUCACACAAAGGCAACUUUUGU	30.635	30.587	0.0339414	30.611	2.3795	0.192176	31.945	31.937	0.00565644	31.941	3.602	0.082355				0.42854	-2.33351	0.000334507
15		>bta-miR-2330-3p MIMAT0011862	ACUCCUUACCCCUGGCCGUC	32.903	32.983	0.0565698	32.943	3.245	0.105477	34.784	34.12	0.46952	34.452	4.418	0.0467789				0.443499	-2.2548	0.045764
16		>bta-miR-200a MIMAT0003822	UAACACUGUCUGGUAACGAUGUU	18.723	18.792	0.0487905	18.7575	-14.5105	23339.8	19	19.151	0.106772	19.0755	-13.3395	10365.5				0.444113	-2.25168	0.0618811
16		>oar-miR-376a-3p MIMAT0019287	AUCAUAGAGGAAAAUCCACGU	26.412	27.027	0.434871	26.7195	-1.474	2.77791	28.387	28.198	0.133643	28.2925	-0.304001	1.23456				0.444422	-2.25012	0.0393706
16		>bta-miR-2450d MIMAT0036977	CAUGGUCAGUAGAGGCGCAUGUG	32.616	32.717	0.0714163	32.6665	3.001	0.124913	34.12	33.981	0.0982878	34.0505	4.1615	0.055881				0.447358	-2.23535	0.00383095
16		>bta-miR-141 MIMAT0009232	UAACACUGUCUGGUAAAGAUGG	19.947	19.973	0.0183841	19.96	-12.3565	5244.17	21.35	21.36	0.00707123	21.355	-11.2075	2364.8				0.450938	-2.2176	9.96698e-05
16		>bta-miR-1343-5p MIMAT0011839	UGGGGAGCGGCCCCCGGGCGGG	22.417	21.961	0.32244	22.189	-4.1885	18.2332	23.343	23.326	0.012021	23.3345	-3.041	8.23061				0.451407	-2.2153	0.037457
16		>oar-miR-487b-5p MIMAT0019294	AGUGGUUAUCCCUGUCCUGUUC	32.688	32.478	0.148492	32.583	2.8215	0.141463	34.04	33.942	0.0692962	33.991	3.961	0.0642126				0.453917	-2.20305	0.00670428
16		>bta-miR-2307 MIMAT0011819	AGUGAUGAUGAACCCUCUGAGC	32.465	32.358	0.0756593	32.4115	6.1885	0.0137112	33.958	33.3	0.465277	33.629	7.317	0.00627138				0.457391	-2.18631	0.0674573
16		>oar-miR-487a-3p MIMAT0019305	AUCAUACAGGGACAUCCAGUUU	30.951	30.745	0.145664	30.848	4.6105	0.0409356	31.992	32.029	0.0261621	32.0105	5.714	0.0190509				0.465386	-2.14875	0.00800635
17		>bta-miR-92b MIMAT0009384	UAUUGCACUCGUCCCGGCCUCC	22.907	22.861	0.0325266	22.884	-3.509	11.3845	23.988	23.711	0.195869	23.8495	-2.4155	5.33504				0.468623	-2.13391	0.0204972
17		>oar-miR-30a-5p MIMAT0030055	UGUAAACAUCCUCGACUGGAAGC	21.552	21.547	0.00353494	21.5495	-4.9715	31.374	23.105	23.053	0.0367696	23.079	-3.8895	14.8203				0.472374	-2.11697	0.000291511
17		>bta-miR-146b MIMAT0009235	UGAGAACUGAAUUCCAUAGGCUGU	21.624	21.352	0.192334	21.488	-11.78	3516.69	21.692	21.702	0.00707123	21.697	-10.718	1684.38				0.478968	-2.08782	0.264392
17		>bta-miR-452 MIMAT0009324	UGUUUGCAGAGGAAACUGAGAC	29.523	29.43	0.0657612	29.4765	-0.375499	1.29729	31.116	31.218	0.0721257	31.167	0.686	0.621575				0.479134	-2.0871	0.00166263
17		>bta-miR-2290 MIMAT0011798	GCCUCUGGUGGUCGGUUUGU	28.086	28.114	0.0197989	28.1	0.913	0.53108	29.132	29.073	0.0417193	29.1025	1.943	0.260075				0.48971	-2.04202	0.00105925
17		>bta-miR-429 MIMAT0009315	UAAUACUGUCUGGUAAUGCCGU	21.661	21.885	0.158393	21.773	-5.3765	41.542	22.965	22.936	0.0205056	22.9505	-4.3485	20.3718				0.490389	-2.0392	0.00907388
17		>bta-miR-200c MIMAT0003823	UAAUACUGCCGGGUAAUGAUGGA	20.263	20.37	0.0756607	20.3165	-7.0045	128.4	21.614	22.115	0.35426	21.8645	-5.9775	63.0096				0.49073	-2.03778	0.0263051
17		>bta-miR-505 MIMAT0009341	CGUCAACACUUGCUGGUUUCCU	26.963	27.135	0.121623	27.049	-0.338	1.264	27.989	27.967	0.0155572	27.978	0.6805	0.623949				0.493629	-2.02581	0.00859784
18		>bta-miR-2284y MIMAT0024579	AAAAGUUCGUUCGGGUUUUUC	29.36	29.254	0.074954	29.307	2.0665	0.238738	30.968	31.058	0.0636397	31.013	3.084	0.11793				0.493972	-2.02441	0.00165681
18		>bta-miR-451 MIMAT0009323	AAACCGUUACCAUUACUGAGUUU	20.426	20.73	0.21496	20.578	-5.5615	47.2257	21.719	21.731	0.00848602	21.725	-4.555	23.5067				0.497752	-2.00903	0.0171378
18		>bta-miR-2373-3p MIMAT0011919	CGAGCCCGGCACGUGGAAGAGCC	24.538	24.535	0.0021215	24.5365	-2.1095	4.31542	25.958	25.895	0.0445475	25.9265	-1.1105	2.1592				0.500346	-1.99862	0.000514323
18		>bta-miR-2450c MIMAT0012028	CACGUCAGUAGAGGCGCGUGUG	30.826	30.612	0.151321	30.719	3.398	0.0948637	32.111	32.367	0.18102	32.239	4.397	0.0474647				0.500347	-1.99861	0.0118335
18		>bta-miR-128 MIMAT0003541	UCACAGUGAACCGGUCUCUUU	32.243	34.905	1.88232	33.574	-0.928501	1.9033	33.985	34.486	0.35426	34.2355	0.0650005	0.955945				0.502257	-1.99101	0.673555
18		>bta-miR-2411-3p MIMAT0011973	GCUGAACUGUCUUACUCCCACAUCC	23.431	23.429	0.00141344	23.43	-2.963	7.79743	24.278	24.243	0.0247486	24.2605	-2.0045	4.01249				0.514592	-1.94329	0.000445161
18		>bta-miR-2395 MIMAT0011948	CUGUUGGCAGCUCUCUCAGAC	29.294	29.299	0.00353494	29.2965	1.565	0.337978	30.495	30.535	0.0282836	30.515	2.5155	0.174887				0.517453	-1.93254	0.000273489
18		>bta-miR-758 MIMAT0009370	UUUGUGACCUGGUCCACUAACC	32.207	32.302	0.0671733	32.2545	2.402	0.189202	32.92	33.142	0.156978	33.031	3.352	0.0979373				0.517633	-1.93187	0.0233335
19		>bta-miR-488 MIMAT0009330	UUGAAAGGCUGUUUCUUGGUC	31.524	31.074	0.318199	31.299	5.0275	0.03066	33.788	32.848	0.664679	33.318	5.974	0.0159092				0.51889	-1.92719	0.0606163
19		>bta-miR-2285c MIMAT0011950	AAACCUGAACAAACUUUUUGGC	33.414	33.394	0.0141425	33.404	6.5705	0.0105216	35.809	35.545	0.186676	35.677	7.5145	0.00546904				0.519791	-1.92385	0.00337468
19		>bta-miR-2284l MIMAT0011824	AAAAGUUGGUUCGGGUUUUU	31.821	31.888	0.0473771	31.8545	4.342	0.0493092	32.254	32.618	0.257386	32.436	5.2805	0.0257283				0.521775	-1.91654	0.0880986
19		>oar-miR-3955-3p MIMAT0019246	UGGGAUUUUAGUCCAUCAUAG	26.45	26.422	0.0197989	26.436	-5.8805	58.9124	27.633	27.607	0.0183841	27.62	-4.9425	30.7497				0.521956	-1.91587	0.000260258
19		>bta-miR-1843 MIMAT0011990	AAGCUUCGUGGUCUCUGUCUUGCC	30.855	30.651	0.14425	30.753	2.078	0.236843	30.043	30.145	0.0721257	30.094	3.0035	0.124697				0.526498	-1.89934	0.028665
19		>bta-miR-127 MIMAT0003787	UCGGAUCCGUCUGAGCUUGGCU	23.651	23.592	0.0417193	23.6215	-2.355	5.11594	26.567	26.504	0.0445475	26.5355	-1.451	2.73398				0.534403	-1.87125	0.000219266
19		>bta-miR-339b MIMAT0012038	UCCCUGUCCUCCAGGAGCUC	19.983	20.025	0.0296984	20.004	-13.264	9836.99	19.958	20.119	0.113844	20.0385	-12.3765	5317.38				0.54055	-1.84997	0.718614
19		>bta-miR-103 MIMAT0003521	AGCAGCAUUGUACAGGGCUAUGA	21.296	21.264	0.0226271	21.28	-5.761	54.2293	22.27	22.221	0.0346481	22.2455	-4.876	29.3645				0.541487	-1.84676	0.000917258
20		>bta-miR-1247-3p MIMAT0025550	CGGGAACGUCGGGACUGGAGC	27.1	27.325	0.159099	27.2125	0.385501	0.765513	28.134	28.34	0.145664	28.237	1.2695	0.414804				0.541863	-1.84548	0.021455
20		>bta-miR-381 MIMAT0009307	UAUACAAGGGCAAGCUCUCUGU	29.482	29.525	0.0304051	29.5035	2.9115	0.132908	30.396	30.605	0.147785	30.5005	3.792	0.0721929				0.543179	-1.84101	0.011258
20		>bta-miR-2482 MIMAT0012074	GUAGUUUUCUUUGUCGUUUU	32.375	32.677	0.213545	32.526	6.053	0.0150614	32.781	33.227	0.315372	33.004	6.932	0.00818956				0.543744	-1.8391	0.21791
20		>bta-miR-2355-5p MIMAT0011891	CCCAGAUACAAUGGACAAUAUGC	34.425	34.399	0.0183855	34.412	4.481	0.0447801	35.031	35.028	0.00212016	35.0295	5.345	0.0246034				0.549427	-1.82008	0.000448838
20		>bta-miR-4286 MIMAT0024575	ACCCCACUCCUGGUACC	19.972	19.72	0.178191	19.846	-6.675	102.182	21.182	21.105	0.054447	21.1435	-5.825	56.6892				0.554785	-1.8025	0.0101541
20		>bta-miR-30e-5p MIMAT0003799	UGUAAACAUCCUUGACUGGAAGCU	20.474	20.581	0.0756593	20.5275	-6.622	98.4964	21.539	21.505	0.0240419	21.522	-5.777	54.8341				0.556711	-1.79626	0.00317098
20		>bta-miR-2294 MIMAT0011802	GAGGCUGUAGAGGGCAUCUGCU	30.55	30.352	0.140007	30.451	3.849	0.0693962	32.352	30.245	1.48987	31.2985	4.6935	0.038647				0.556904	-1.79564	0.507199
20		>oar-miR-299-5p MIMAT0019251	UGGUUUACCGUCCCACAUACAU	27.216	27.18	0.0254553	27.198	0.2585	0.835957	28.459	28.332	0.0898018	28.3955	1.0925	0.468948				0.560972	-1.78262	0.00302399
21		>bta-miR-32 MIMAT0009283	UAUUGCACAUGACUAAGUUGCAU	30.336	30.269	0.0473771	30.3025	4.712	0.0381546	31.208	31.18	0.0197989	31.194	5.5305	0.0216348				0.567031	-1.76357	0.00165459
21		>oar-miR-200a MIMAT0030042	AACACUGUCUGGUAACGAU	24.648	25.937	0.91146	24.648	-1.555	2.93834	26.842	26.281	0.396686	26.5615	-0.739	1.66902				0.568015	-1.76052	0.21277
21		>bta-miR-370 MIMAT0009300	GCCUGCUGGGGUGGAACCUGGU	21.986	21.584	0.284257	21.785	-3.2075	9.23748	22.53	22.805	0.194454	22.6675	-2.405	5.29635				0.573355	-1.74412	0.0684274
21		>bta-miR-380-5p MIMAT0003803	UGGUUGACCAUAGAACAUGCGC	35.058	34.656	0.284257	34.857	8.2695	0.00324066	34.2	37.531	2.35537	35.8655	9.0655	0.00186643				0.575944	-1.73628	0.608792
21		>bta-miR-17-3p MIMAT0003816	ACUGCAGUGAAGGCACUUGU	26.196	26.172	0.0169693	26.184	-0.606	1.52203	26.601	26.64	0.0275769	26.6205	0.183	0.88087				0.578745	-1.72788	0.00274005
21		>bta-miR-340 MIMAT0009296	UCCGUCUCAGUUACUUUAUAGCC	28.889	28.698	0.135057	28.7935	-0.164001	1.12039	27.729	27.635	0.0664679	27.682	0.6215	0.649995				0.580151	-1.72369	0.00904603
21		>bta-miR-2478 MIMAT0012070	GUAUCCCACUUCUGACACCA	21.624	21.383	0.170414	21.5035	-8.0415	263.471	22.5	22.496	0.00282822	22.498	-7.2605	153.33				0.581963	-1.71832	0.0143697
21		>bta-miR-143 MIMAT0009233	UGAGAUGAAGCACUGUAGCUCG	20.407	Undetermined	#DIV/0!	20.407	-6.607	97.4777	21.427	21.491	0.0452543	21.459	-5.8265	56.7481				0.582165	-1.71773	#DIV/0!
22		>bta-miR-494 MIMAT0009334	UGAAACAUACACGGGAAACCUC	29.003	28.525	0.337997	28.764	-1.088	2.12579	30.163	30.179	0.0113142	30.171	-0.309999	1.23971				0.583175	-1.71475	0.0276922
22		>oar-miR-3958-3p MIMAT0019276	AGAUAUUGCACGGUUGAUCUCU	30.068	30.253	0.130814	30.1605	0.399	0.758384	31.364	31.044	0.226274	31.204	1.174	0.443191				0.584389	-1.71119	0.029965
22		>bta-miR-3604 MIMAT0016939	UAACCAAUGUGCAGACUACUGU	34.141	34.336	0.137886	34.2385	5.86	0.0172173	34.964	34.768	0.138592	34.866	6.634	0.0100685				0.584793	-1.71001	0.0452629
22		>oar-miR-200c MIMAT0030044	UAAUACUGCCGGGUAAUGAUGG	21.415	21.49	0.0530322	21.4525	-6.4965	90.2904	21.97	21.997	0.0190922	21.9835	-5.7225	52.8013				0.584794	-1.71	0.00558648
22		>bta-miR-2360 MIMAT0011898	CGGGCAGGAGGCUGGAGGCGUU	25.818	25.868	0.0353548	25.843	-1.344	2.53854	26.59	26.57	0.0141425	26.58	-0.5795	1.49433				0.588657	-1.69878	0.00133207
22		>bta-miR-129-3p MIMAT0009222	AAGCCCUUACCCCAAAAAGCAU	28.697	29.087	0.275771	28.892	2.6545	0.158824	29.706	29.703	0.0021215	29.7045	3.408	0.0942085				0.593163	-1.68588	0.0530603
22		>bta-miR-2484 MIMAT0012077	GAGCUAUGAUGACUUUGAUUGCAU	32.436	32.406	0.021215	32.421	4.0425	0.0606857	33.051	32.993	0.0410112	33.022	4.79	0.0361465				0.595635	-1.67888	0.00293827
22		>bta-miR-142-5p MIMAT0003790	CAUAAAGUAGAAAGCACUAC	23.887	24.059	0.121623	23.973	-1.7895	3.45695	24.485	24.537	0.0367696	24.511	-1.056	2.07916				0.601442	-1.66267	0.0267732
23		>oar-miR-329b-5p MIMAT0019263	GAGGUUUUCUGGGUUUCUGUUUC	32.294	31.795	0.352845	32.0445	6.068	0.0149056	35.001	34.549	0.319612	34.775	6.7885	0.00904603				0.606887	-1.64775	0.014862
23		>oar-miR-1185-5p MIMAT0019288	AGAGGAUACCCUUUGUAUGUUC	27.584	27.581	0.0021215	27.5825	2.59	0.166086	28.781	27.967	0.575586	28.374	3.3015	0.101426				0.610685	-1.6375	0.191241
23		>bta-miR-2463 MIMAT0012050	CUGCAUGUGGUGGAAAUGUCUG	28.183	27.983	0.141422	28.083	-1.848	3.60001	28.341	28.749	0.2885	28.545	-1.1395	2.20305				0.611956	-1.6341	0.179017
23		>bta-miR-186 MIMAT0003818	CAAAGAAUUCUCCUUUUGGGCU	27.244	27.346	0.0721257	27.295	0.826	0.564091	28.277	28.262	0.0106075	28.2695	1.522	0.348203				0.617282	-1.62001	0.00278652
23		>oar-miR-411b-3p MIMAT0019256	UAUGUCACAUGGUCCACUAAU	31.528	31.458	0.0494973	31.493	3.7615	0.0737354	32.448	32.447	0.000709416	32.4475	4.448	0.0458161				0.621359	-1.60938	0.00134213
23		>bta-miR-2284j MIMAT0011827	GAAAAGUUCGUUCAGGUUUU	31.944	31.904	0.0282849	31.924	5.9475	0.0162041	34.252	34.976	0.511947	34.614	6.6275	0.010114				0.624166	-1.60214	0.0176847
23		>oar-miR-412-3p MIMAT0019329	UGGUCGACCAGUUGGAAAGUAAU	29.901	29.375	0.371938	29.638	1.2595	0.417689	30.026	30.313	0.20294	30.1695	1.9375	0.261069				0.625031	-1.59992	0.218056
23		>bta-miR-2890 MIMAT0013848	GCCCCGGCCGCUCCCGGCCU	28.068	28.079	0.00777795	28.0735	1.1575	0.448289	28.838	28.78	0.0410112	28.809	1.832	0.280875				0.62655	-1.59604	0.00160661
24		>bta-miR-320b MIMAT0011991	AGCUGGGUUGAGAGGGUGGU	26.85	26.804	0.0325266	26.827	0.354001	0.782411	27.044	27.151	0.0756593	27.0975	1.0255	0.49124				0.627854	-1.59273	0.0433546
24		>bta-miR-34b MIMAT0003549	AGGCAGUGUAAUUAGCUGAUUG	30.416	30.574	0.111722	30.495	3.705	0.0766803	30.614	30.986	0.263044	30.8	4.3625	0.0486135				0.633976	-1.57735	0.270282
24		>bta-miR-3602 MIMAT0016937	GUGUUGGGAUCACCGCGGUAA	31.794	32.048	0.179605	31.921	4.1895	0.0548069	32.84	32.843	0.00212016	32.8415	4.842	0.0348669				0.636177	-1.57189	0.018511
24		>bta-miR-502a MIMAT0009338	AAUGCACCUGGGCAAGGAUUCA	31.001	31.217	0.152735	31.109	5.0605	0.0299666	Undetermined	32.334	#DIV/0!	32.334	5.71	0.0191038				0.637501	-1.56862	#DIV/0!
24		>bta-miR-1248 MIMAT0009972	ACCUUCUUGUAUAAGCACUGUGCUAAA	22.549	22.539	0.00707123	22.544	-2.8415	7.16765	23.361	23.44	0.0558618	23.4005	-2.2145	4.64121				0.647521	-1.54435	0.00215399
24		>bta-miR-18b MIMAT0003517	UAAGGUGCAUCUAGUGCAGUUA	26.528	26.539	0.00777795	26.5335	-0.0970001	1.06955	27.516	27.531	0.0106062	27.5235	0.521501	0.696647				0.651347	-1.53528	8.8238e-05
24		>bta-miR-2285r MIMAT0025575	AGAAACCUGGAUGAACUUUUUGG	33.214	32.87	0.243246	33.042	6.649	0.00996441	33.59	33.469	0.0855588	33.5295	7.2645	0.0065038				0.652703	-1.53209	0.116036		miRNA下调40%以上
24		>oar-miR-412-5p MIMAT0019330	CUUCACCUGGUCCACUAGCU	31.122	31.022	0.0707109	31.072	4.7945	0.0360339	31.385	32.126	0.523966	31.7555	5.4055	0.0235929				0.654743	-1.52732	0.209026
25		>bta-miR-491 MIMAT0009332	AGUGGGGAACCCUUCCAUGAGG	28.855	28.439	0.294157	28.647	1.82	0.283221	29.444	29.331	0.0799037	29.3875	2.42	0.186856				0.659754	-1.51572	0.0752797
25		>oar-miR-3958-5p MIMAT0019275	AGGUUGUCCGUGAUGUAUUUGC	32.873	32.581	0.206475	32.727	7.2605	0.00652186	33.42	33.535	0.0813185	33.4775	7.8595	0.00430581				0.660212	-1.51466	0.0410425
25		>bta-miR-2284o MIMAT0012068	AAAGUUCGUUCGGGGUUUUC	28.69	28.638	0.0367696	28.664	2.143	0.226408	29.565	29.855	0.20506	29.71	2.7415	0.149529				0.660441	-1.51414	0.0192629
25		>oar-miR-410-3p MIMAT0019334	AAUAUAACACAGAUGGCCUGU	31.018	31.222	0.14425	31.12	4.1935	0.0546551	31.704	31.769	0.045961	31.7365	4.7605	0.0368932				0.675019	-1.48144	0.0288542
25		>bta-miR-181c MIMAT0003817	AACAUUCAACCUGUCGGUGAGUUU	23.58	23.524	0.0395978	23.552	-3.4435	10.8792	24.216	24.203	0.00919273	24.2095	-2.8775	7.34876				0.675488	-1.48041	0.00190579
25		>oar-miR-154a-3p MIMAT0019316	AAUCAUACACGGUUCACCUAUU	31.425	31.478	0.0374777	31.4515	5.018	0.0308625	Undetermined	32.584	#DIV/0!	32.584	5.5795	0.0209124				0.677598	-1.4758	#DIV/0!
25		>bta-miR-2299-3p MIMAT0011808	UCCGGGGAAUGGAUCCAGCGU	33.155	32.624	0.375472	32.8895	3.1795	0.110376	33.527	33.562	0.0247486	33.5445	3.7405	0.0748165				0.677833	-1.47529	0.1329
25		>oar-miR-30c MIMAT0030058	UGUAAACAUCCUACACUCUCA	21.61	21.63	0.0141411	21.62	-5.567	47.4061	22.162	22.132	0.0212137	22.147	-5.0125	32.2785				0.680893	-1.46866	0.00116814
26		>bta-miR-33b MIMAT0009295	GUGCAUUGCUGUUGCAUUGC	31.14	31.454	0.222032	31.297	5.2485	0.0263054	32.405	32.426	0.0148492	32.4155	5.7915	0.0180545				0.686343	-1.457	0.0192223
26		>oar-miR-493-5p MIMAT0019237	UUGUACAUGGUAGGCUUUCAUU	Undetermined	29.205	#DIV/0!	29.205	0.247499	0.842355	27.846	27.848	0.00141344	27.847	0.7865	0.579749				0.688248	-1.45297	#DIV/0!
26		>oar-miR-665-5p MIMAT0019239	AGGGGUCUUGGCCUCUGCCCAG	30.065	30.888	0.581949	30.4765	4.0935	0.0585779	31.283	31.567	0.200817	31.425	4.6295	0.0404				0.68968	-1.44995	0.161192
26		>bta-miR-449c MIMAT0009322	AGGCAGUGCAUCUCUAGCUGG	32.636	32.855	0.154855	32.7455	5.764	0.0184019	33.515	33.209	0.216375	33.362	6.2965	0.0127223				0.691356	-1.44643	0.0818636
26		>bta-miR-345-3p MIMAT0012535	CCUGAACUAGGGGUCUGGAG	29.668	30.049	0.269408	29.8585	3.6025	0.0823265	30.988	31.235	0.174655	31.1115	4.134	0.0569563				0.691835	-1.44543	0.0312964
26		>bta-miR-2431-5p MIMAT0012001	CAGGUCAUAUAAGUGUGGAGUU	32.444	33.378	0.660436	32.911	6.59	0.0103804	33.256	33.988	0.517601	33.622	7.117	0.00720393				0.693996	-1.44093	0.353531
26		>oar-miR-496-5p MIMAT0019319	GAGUCGGGUACUCGAAUGGA	35.892	35.666	0.159805	35.779	5.848	0.0173611	35.986	36.128	0.100408	36.057	6.3725	0.0120694				0.6952	-1.43843	0.172646
26		>bta-miR-133c MIMAT0029949	AUUUGGUUCCAUUUUACCAGC	34.66	34.879	0.154858	34.7695	4.917	0.0331006	34.989	35.246	0.181726	35.1175	5.4385	0.0230594				0.696648	-1.43544	0.175416
27		>bta-miR-496 MIMAT0009336	UGAGUAUUACAUGGCCAAUCUC	31.524	31.439	0.0601048	31.4815	5.0125	0.0309804	Undetermined	32.279	#DIV/0!	32.279	5.5315	0.0216199				0.697856	-1.43296	#DIV/0!
27		>bta-miR-2284g MIMAT0011847	AAAAGUUCGUUCGGCUUUUU	27.793	27.928	0.0954596	27.8605	1.721	0.303338	28.56	28.475	0.0601034	28.5175	2.2375	0.212053				0.699065	-1.43048	0.0144218
27		>oar-miR-3956-3p MIMAT0019291	UCUGACCUUCCUGCAUCCCGUUC	26.642	26.387	0.180313	26.5145	-0.8725	1.83083	26.967	26.913	0.038183	26.94	-0.3575	1.2812				0.699793	-1.42899	0.0823879
27		>bta-miR-30f MIMAT0009282	UGUAAACACCCUACACUCUCAGCU	26.13	26.608	0.337997	26.369	-0.0580006	1.04102	26.565	27.043	0.337996	26.804	0.455	0.72951				0.700763	-1.42701	0.326942
27		>bta-miR-545-3p MIMAT0003807	AUCAACAAACAUUUAUUGUGUG	28.97	29.161	0.135057	29.0655	2.1475	0.225704	30.048	29.632	0.294157	29.84	2.637	0.160762				0.712271	-1.40396	0.0773344
27		>bta-miR-2489 MIMAT0011825	AAAUGACAGGGGACAUGAGUUU	34.364	34.1	0.186676	34.232	3.9225	0.0659493	34.594	34.66	0.0466677	34.627	4.4095	0.0470552				0.713506	-1.40153	0.100996
27		>bta-miR-2459 MIMAT0012044	GCCAGAUGAUGGGAGCUGAUU	28.92	29.107	0.132229	29.0135	2.8055	0.143041	30.029	30.262	0.164756	30.1455	3.2895	0.102273				0.714993	-1.39861	0.0169718
27		>bta-miR-2882 MIMAT0013840	AGCCCGGGCCCCUCCCCUG	24.964	24.782	0.128694	24.873	-5.4365	43.3061	25.278	25.246	0.0226271	25.262	-4.9555	31.028				0.716481	-1.39571	0.0520515
28		>bta-miR-142-3p MIMAT0003791	AGUGUUUCCUACUUUAUGGAUG	24.323	24.291	0.0226271	24.307	-3.0245	8.13702	25.214	24.864	0.247488	25.039	-2.5545	5.87463				0.721964	-1.38511	0.0530853
28		>bta-miR-2887 MIMAT0013845	CGGGACCGGGGUCCGGUGCG	22.596	22.652	0.0395978	22.624	-4.527	23.0549	24.673	24.706	0.0233338	24.6895	-4.058	16.6564				0.722466	-1.38415	0.000247483
28		>bta-miR-2460 MIMAT0012045	UGGAGCUCUUGAGGCCUGGCAU	31.29	31.337	0.0332333	31.3135	3.9925	0.0628257	32.323	32.272	0.0360642	32.2975	4.4555	0.0455786				0.725476	-1.37841	0.00123966
28		>oar-miR-329b-3p MIMAT0019264	AACACACCUGGUUAACCUCUUU	29.505	29.552	0.0332346	29.5285	2.232	0.212864	30.022	29.915	0.0756593	29.9685	2.6945	0.154481				0.725727	-1.37793	0.0171832
28		>oar-miR-411b-5p MIMAT0019255	UGGUCGACCAUAAAACGUACGU	33.272	33.275	0.00212285	33.2735	3.7285	0.0754414	33.753	34.138	0.272238	33.9455	4.187	0.0549019				0.727743	-1.37411	0.0731714
28		>bta-miR-2454-3p MIMAT0012036	UCUCCUCUGGCCGCUCUCCU	27.863	27.661	0.142837	27.762	-0.4695	1.38463	28.268	28.38	0.0791956	28.324	-0.0150003	1.01045				0.729763	-1.37031	0.0397277
28		>bta-miR-2457 MIMAT0012042	UUGCCAACUGCAGAGCCGCGCU	28.974	28.691	0.200112	28.8325	2.114	0.231006	Undetermined	29.208	#DIV/0!	29.208	2.551	0.170637				0.738669	-1.35379	#DIV/0!
28		>bta-miR-2303 MIMAT0011814	UCUGAAUGAUGUCGACUGAUG	29.201	29.363	0.114552	29.282	2.9045	0.133554	29.531	29.896	0.258094	29.7135	3.338	0.0988921				0.740464	-1.35051	0.163243
29		>bta-miR-212 MIMAT0009264	ACCUUGGCUCUAGACUGCUUACU	30.89	30.845	0.0318199	30.8675	4.4185	0.0467626	31.273	31.234	0.0275782	31.2535	4.8475	0.0347342				0.742777	-1.3463	0.00589743
29		>oar-miR-30a-3p MIMAT0030056	CUUUCAGUCGGAUGUUUGCAG	24.621	24.655	0.0240419	24.638	-1.7955	3.47135	Undetermined	25.638	#DIV/0!	25.638	-1.3665	2.57844				0.742777	-1.3463	#DIV/0!
29		>bta-miR-3431 MIMAT0017394	CCUCAGUCAGCCUUGUGGAUGU	24.589	24.612	0.0162626	24.6005	-1.671	3.18435	26.113	26.08	0.0233352	26.0965	-1.2475	2.3743				0.745614	-1.34118	0.000180692
29		>oar-miR-1185-3p MIMAT0019289	AUAUACAGAGGGAGACUCUUAU	31.283	31.453	0.120207	31.368	5.224	0.0267559	32.352	32.35	0.00141613	32.351	5.643	0.0200119				0.747943	-1.337	0.00739509
29		>bta-miR-2361 MIMAT0011899	GUUGUGUUGUUUUUUUUUGU	32.644	33.189	0.385372	32.9165	5.9985	0.0156413	33.393	33.845	0.319612	33.619	6.416	0.0117109				0.74872	-1.33561	0.185651
29		>oar-miR-654-5p MIMAT0019282	AAAGGUGGUGGGCUGCGGAGCAUG	26.305	26.211	0.0664679	26.258	-0.388	1.30858	27.081	27.037	0.0311118	27.059	0.0220003	0.984866				0.752623	-1.32869	0.00417102
29		>oar-miR-30b MIMAT0030057	UGUAAACAUCCUACACUCAGC	21.734	21.746	0.00848602	21.74	-4.3995	21.1048	22.326	22.248	0.0551551	22.287	-3.993	15.9226				0.754452	-1.32547	0.0051636
29		>bta-miR-2285ac MIMAT0030440	AAAACCUGAAGAGACUUUUUGG	32.258	32.388	0.0919246	32.323	3.648	0.0797706	31.144	31.137	0.00494973	31.1405	4.05	0.0603711				0.756809	-1.32134	0.00301661
30		>bta-miR-669 MIMAT0013838	UGUGGGUGUGUGCAUGUGCGUG	24.872	24.569	0.214253	24.7205	-1.557	2.94241	25.057	25.316	0.183141	25.1865	-1.1635	2.24				0.761281	-1.31358	0.144343
30		>bta-miR-188 MIMAT0009249	CAUCCCUUGCAUGGUGGAGGGU	30.188	30.305	0.0827319	30.2465	3.8635	0.0687022	31.048	31.024	0.0169707	31.036	4.2405	0.0529032				0.770037	-1.29864	0.00567288
30		>bta-miR-6526 MIMAT0025556	UCCUGUGCCUCGAAUGGGUAUG	35.202	35.641	0.310419	35.4215	9.018	0.00192891	35.8	35.389	0.29062	35.5945	9.385	0.00149566				0.775392	-1.28967	0.623154
30		>bta-miR-940 MIMAT0009386	AAGGCUGGGCCCCCGCUCCGC	23.429	23.737	0.217788	23.583	-1.8835	3.68969	23.975	24.212	0.167584	24.0935	-1.5245	2.87687				0.779705	-1.28254	0.119469
30		>oar-miR-487b-3p MIMAT0019295	AAUCGUACAGGGUCAUCCACUU	27.914	27.835	0.0558618	27.8745	0.947999	0.518351	28.322	28.24	0.0579833	28.281	1.305	0.404721				0.780786	-1.28076	0.0190565
30		>oar-miR-200b MIMAT0030043	UAAUACUGCCUGGUAAUGAUG	20.462	20.36	0.0721244	20.411	-6.507	90.9499	21.108	20.99	0.0834386	21.049	-6.154	71.2096				0.782954	-1.27721	0.0146151
30		>bta-miR-6120-5p MIMAT0024590	CUGUUCCCGUUUUUCACAUGUG	34.765	34.28	0.342947	34.5225	9.137	0.00177619	35.094	35.109	0.0106062	35.1015	9.4865	0.00139405				0.784855	-1.27412	0.139708
30		>bta-miR-339a MIMAT0009293	UCCCUGUCCUCCAGGAGCUCAC	23.613	23.475	0.0975811	23.544	-2.977	7.87347	24.362	24.318	0.0311118	24.34	-2.6285	6.18383				0.785401	-1.27324	0.00817652
31		>oar-miR-655-3p MIMAT0019301	AUAAUACAUGGUUAACCUCUCU	29.321	29.693	0.263045	29.507	1.8105	0.285092	29.555	29.893	0.239002	29.724	2.157	0.224222				0.786489	-1.27147	0.478888
31		>bta-miR-6119-5p MIMAT0024588	AGAGGUAAAAAAUUGAUUUGACU	26.955	26.915	0.0282836	26.935	-0.1415	1.10305	27.402	27.376	0.0183855	27.389	0.2015	0.869646				0.7884	-1.26839	0.00274917
31		>bta-miR-2440 MIMAT0012015	UGCAGUGAUGAGACCCUGGA	27.378	27.496	0.0834386	27.437	-2.5995	6.06076	28.515	28.577	0.0438408	28.546	-2.26	4.78992				0.790315	-1.26532	0.00359229
31		>bta-miR-202 MIMAT0009259	UUCCUAUGCAUAUACUUCUUU	35.792	37.297	1.0642	36.5445	2.042	0.242827	36.758	36.342	0.294157	36.55	2.3795	0.192176				0.791412	-1.26356	0.99502
31		>bta-miR-2423 MIMAT0011992	UUGUGUGGUUGUUGUUUUCCU	31.845	32.076	0.163342	31.9605	7.2625	0.00651283	31.574	33.115	1.08965	32.3445	7.5805	0.00522447				0.802181	-1.2466	0.670901
31		>bta-miR-3154 MIMAT0025529	CAGAAGGGGAGUCGGAGCAGA	26.141	25.992	0.105359	26.0665	-0.766999	1.70173	27.794	27.629	0.116673	27.7115	-0.451	1.36699				0.803295	-1.24487	0.00453529
31		>bta-miR-1301 MIMAT0009958	UUGCAGCUGCCUAGGAGUGAUUUC	Undetermined	33.934	#DIV/0!	33.934	7.485	0.00558201	34.284	34.127	0.111017	34.2055	7.7995	0.00448866				0.804129	-1.24358	#DIV/0!
31		>bta-miR-29b MIMAT0003828	UAGCACCAUUUGAAAUCAGUGUU	23.354	23.236	0.0834386	23.295	-6.469	88.5856	23.751	23.707	0.0311118	23.729	-6.156	71.3084				0.804966	-1.24229	0.0204082
32		>oar-miR-369-3p MIMAT0019332	AAUAAUACAUGGUUGAUCUUU	27.936	28.092	0.110307	28.014	1.096	0.467812	28.851	28.369	0.340826	28.61	1.407	0.377095				0.806083	-1.24057	0.142908
32		>bta-miR-2284k MIMAT0011907	GAAAAGUUCGGUCGGGUUUUU	31.374	30.908	0.329511	31.141	1.443	0.367801	31.895	31.674	0.156271	31.7845	1.7505	0.297199				0.808041	-1.23756	0.130001
32		>bta-miR-2367-5p MIMAT0011909	ACCCUGUAACUCAGCCAUCAGAG	24.871	24.953	0.0579819	24.912	-0.0804996	1.05738	24.944	25.621	0.478711	25.2825	0.21	0.864537				0.817619	-1.22306	0.390734
32		>bta-miR-2369 MIMAT0011913	GUAGGUUGUGGGUUUUUGUUU	Undetermined	29.968	#DIV/0!	29.968	2.647	0.159652	30.931	30.624	0.217081	30.7775	2.9355	0.130715				0.818753	-1.22137	#DIV/0!
32		>bta-miR-216a MIMAT0009265	UAAUCUCAGCUGGCAACUGUGA	30.963	30.961	0.00141344	30.962	3.6655	0.0788088	31.207	31.228	0.0148492	31.2175	3.9435	0.0649962				0.824733	-1.21251	0.0016998
32		>bta-miR-2284h-3p MIMAT0012020	ACCCCAAUGAGCUUUUGACC	Undetermined	33.722	#DIV/0!	33.722	6.7265	0.00944325	34.251	33.915	0.237587	34.083	6.996	0.00783419				0.829608	-1.20539	#DIV/0!
32		>oar-miR-376a-5p MIMAT0019286	UAGAUUCUCCUUCUAUGAGUAC	32.113	31.831	0.199404	31.972	2.12	0.230047	32.743	32.995	0.17819	32.869	2.388	0.191047				0.83047	-1.20414	0.0416812
32		>oar-miR-3959-5p MIMAT0019302	GGUUGAUCAGAGAACAUACAUU	29.424	29.432	0.00565644	29.428	-0.27	1.20581	29.992	30.071	0.0558604	30.0315	-0.00250053	1.00173				0.830758	-1.20372	0.00429977
33		>oar-miR-377-3p MIMAT0019322	AUCACACAAAGGCAACUUUCGU	32.947	32.327	0.438405	32.637	6.5885	0.0103912	33.968	32.986	0.694378	33.477	6.853	0.00865051				0.832487	-1.20122	0.284934
33		>oar-miR-377-5p MIMAT0019321	AGAGGUUGCCUUUGGUGAAUUC	32.416	32.544	0.0905085	32.48	5.888	0.0168863	32.958	32.763	0.137886	32.8605	6.152	0.0140625				0.832775	-1.2008	0.0824913
33		>bta-miR-2328-5p MIMAT0011857	GCCCCCUCCCUUGGUCGCCGG	31.583	31.613	0.0212137	31.598	5.125	0.0286564	31.384	31.498	0.0806091	31.441	5.369	0.0241975				0.844402	-1.18427	0.116761
33		>bta-let-7a-3p MIMAT0004330	CUAUACAAUCUACUGUCUUUC	26.595	26.363	0.164048	26.479	0.0160007	0.98897	27.696	27.669	0.0190908	27.6825	0.2595	0.835378				0.844694	-1.18386	0.00928493
33		>bta-miR-1179 MIMAT0009957	AAGCAUUCUUUCAUUGGUUGG	Undetermined	36.787	#DIV/0!	36.787	10.5155	0.000683155	38.608	37.597	0.714886	38.1025	10.7585	0.000577256				0.844985	-1.18345	#DIV/0!
33		>bta-miR-2329-3p MIMAT0011859	UCUGUGAUGUGAGCUGAUAAGU	33.029	32.658	0.262335	32.8435	2.9125	0.132816	32.701	32.949	0.175363	32.825	3.1405	0.113401				0.853817	-1.17121	0.941475
33		>oar-miR-380-5p MIMAT0019253	AUGGUUGACCACAGAACAUGCG	34.057	33.803	0.179604	33.93	6.743	0.00933587	34.06	34.183	0.0869722	34.1215	6.962	0.00802101				0.859161	-1.16393	0.307603
33		>bta-miR-205 MIMAT0003545	UCCUUCAUUCCACCGGAGUCUG	20.662	20.678	0.0113129	20.67	-5.6015	48.5534	21.947	21.963	0.0113129	21.955	-5.389	41.9035				0.863041	-1.15869	7.7498e-05
34		>bta-miR-2325b MIMAT0011927	AGGUUGUUUGGUUUUGUGUU	30.006	30.538	0.376181	30.272	3.354	0.0978015	30.991	30.538	0.320319	30.7645	3.5615	0.0846997				0.866037	-1.15469	0.294028
34		>bta-miR-671 MIMAT0009365	AGGAAGCCCUGGAGGGGCUGGAG	28.327	28.339	0.00848602	28.333	0.8205	0.566246	28.178	28.187	0.00636451	28.1825	1.027	0.49073				0.866638	-1.15388	0.00247462
34		>bta-miR-224 MIMAT0009271	CAAGUCACUAGUGGUUCCGUUUA	24.342	24.268	0.0523255	24.305	-2.243	4.73381	25.054	24.912	0.100409	24.983	-2.041	4.11531				0.869344	-1.15029	0.0136592
34		>bta-miR-2344 MIMAT0011879	GCACGAUGAUGGCGGAUCUGAGUU	32.215	32.297	0.0579833	32.256	4.9595	0.0321397	32.254	32.615	0.255266	32.4345	5.1605	0.0279598				0.869947	-1.1495	0.436614
34		>bta-miR-2305 MIMAT0011817	CGGGGGUGGCGGGGAGGGGG	20.075	20.239	0.115965	20.157	-5.8195	56.4734	22.395	22.34	0.0388911	22.3675	-5.619	49.1459				0.87025	-1.1491	0.00152735
34		>oar-miR-127 MIMAT0001415	AUCGGAUCCGUCUGAGCUUGGCU	24.96	24.868	0.0650532	24.914	-0.694501	1.61832	25.074	25.088	0.00989945	25.081	-0.496	1.4103				0.871456	-1.14751	0.0696187
34		>bta-miR-30b-5p MIMAT0003547	UGUAAACAUCCUACACUCAGCU	20.131	20.153	0.0155559	20.142	-6.852	115.52	20.41	20.438	0.0197989	20.424	-6.666	101.547				0.87904	-1.1376	0.00396244
34		>bta-miR-423-3p MIMAT0003831	AAGCUCGGUCUGAGGCCCCUCAGU	25.494	25.494	0	25.494	-4.437	21.6606	25.432	25.429	0.00212016	25.4305	-4.254	19.0801				0.880869	-1.13524	0.000556932
35		>bta-miR-652 MIMAT0024578	AAUGGCGCCACUAGGGUUGUG	24.86	24.86	0	24.86	-1.523	2.87388	25.46	25.421	0.0275769	25.4405	-1.355	2.55797				0.890076	-1.1235	0.00112648
35		>bta-miR-2904 MIMAT0013862	GGGAGCCUCGGUUGGCCUC	Undetermined	32.904	#DIV/0!	32.904	3.359	0.0974632	33.444	33.11	0.236173	33.277	3.5185	0.0872621				0.895335	-1.1169	#DIV/0!
35		>bta-miR-34a MIMAT0004340	UGGCAGUGUCUUAGCUGGUUGU	26.346	26.324	0.0155572	26.335	-1.0515	2.07268	26.958	26.832	0.0890951	26.895	-0.905499	1.87319				0.903753	-1.1065	0.0127923
35		>bta-miR-204 MIMAT0004338	UUCCCUUUGUCAUCCUAUGCCU	18.099	16.392	1.20703	16.392	-10.057	1065.27	16.417	16.572	0.109602	16.4945	-9.9115	963.072				0.904066	-1.10611	0.473282
35		>bta-miR-2475 MIMAT0012066	UGAAGUGUGUGAAACUGCAGCGG	30.366	30.515	0.105359	30.4405	3.2535	0.104857	29.658	31.447	1.26501	30.5525	3.393	0.095193				0.907833	-1.10152	0.912109
35		>oar-miR-654-3p MIMAT0019283	UAUGUCUGCUGACCAUCACCUUUA	28.04	27.377	0.468812	27.7085	1.437	0.369334	28.975	28.865	0.0777822	28.92	1.576	0.335411				0.908149	-1.10114	0.0690589
35		>bta-miR-2285v MIMAT0025579	AGAACCGGAACGAACUUUUUG	36.788	36.947	0.11243	36.8675	7.1695	0.0069465	37.116	37.563	0.316076	37.3395	7.3055	0.00632158				0.910038	-1.09886	0.184906
35		>bta-miR-2320-3p MIMAT0011845	UCGAUGAUGGUCCCUGUGUUUU	29.907	29.633	0.193747	29.77	3.249	0.105185	30.289	30.418	0.0912166	30.3535	3.385	0.0957224				0.910039	-1.09885	0.0612257
36		>bta-miR-2886 MIMAT0013844	AGCGCCGCCGGCCGCACC	24.572	24.668	0.0678814	24.62	-0.931999	1.90792	24.761	24.857	0.0678827	24.809	-0.801001	1.74231				0.913199	-1.09505	0.10842
36		>bta-miR-193a-3p MIMAT0003795	AACUGGCCUACAAAGUCCCAGU	23.905	23.887	0.012729	23.896	-1.5705	2.97008	24.194	24.156	0.0268701	24.175	-1.443	2.71886				0.915416	-1.0924	0.00563052
36		>bta-miR-6521 MIMAT0025539	GUGGCGCCAGCUCUGAGCAGAGU	28.045	27.955	0.0636397	28	0.613	0.653836	28.215	27.853	0.255972	28.034	0.736501	0.600193				0.917957	-1.08938	0.872154
36		>bta-miR-146a MIMAT0009236	UGAGAACUGAAUUCCAUAGGUUGU	25.112	25.07	0.0296984	25.091	-1.8535	3.61376	25.455	25.428	0.0190922	25.4415	-1.7515	3.36708				0.93174	-1.07326	0.00503498
36		>bta-miR-2296 MIMAT0011804	UGGACAACUGAGGUUCCUGCU	35.342	Undetermined	#DIV/0!	35.342	8.3465	0.00307223	35.261	35.804	0.383958	35.5325	8.4455	0.00286847				0.933679	-1.07103	#DIV/0!
36		>bta-miR-2351 MIMAT0011887	AUAGUUAUUGUAUUGUGUUU	38.794	38.324	0.332338	38.559	12.415	0.00018311	38.675	39.747	0.75802	39.211	12.503	0.000172275				0.940826	-1.0629	0.38119
36		>bta-miR-2356 MIMAT0011893	UCUUGUGAUGAGGGAGUCUGAGG	30.324	30.362	0.0268701	30.343	0.6775	0.625248	30.579	30.704	0.0883883	30.6415	0.752501	0.593574				0.949342	-1.05336	0.0447044
36		>oar-miR-381-5p MIMAT0019292	AGCGAGGUUGCCCUUUGUAU	31.052	31.717	0.470225	31.3845	5.2435	0.0263967	31.27	31.446	0.12445	31.358	5.306	0.0252775				0.957603	-1.04427	0.945601
37		>oar-miR-106b MIMAT0030028	UAAAGUGCUGACAGUGCAGAU	19.008	19.026	0.0127277	19.017	-15.4855	45877.6	18.934	18.555	0.267993	18.7445	-15.426	44023.9				0.959596	-1.04211	0.287418
37		>bta-miR-2407 MIMAT0011965	CUGGGCGGAUGGGAAGGGCUGG	27.751	27.647	0.0735392	27.699	0.782999	0.581157	27.718	27.896	0.125865	27.807	0.83	0.562529				0.967946	-1.03312	0.4047
37		>bta-miR-2302 MIMAT0011813	GGAGCGGGUGCAGGACCCCGG	28.22	28.604	0.27153	28.412	2.1745	0.221519	28.473	28.544	0.0502053	28.5085	2.212	0.215835				0.974342	-1.02633	0.670094
37		>bta-miR-1185 MIMAT0009973	AGAGGAUACCCUUUGUAUGUU	28.499	38.729	7.2337	28.499	1.4225	0.373065	28.842	28.453	0.275064	28.6475	1.46	0.363493				0.974343	-1.02633	0.434265
37		>bta-miR-34c MIMAT0003854	AGGCAGUGUAGUUAGCUGAUUG	26.242	26.2	0.0296984	26.221	-8.2815	311.157	25.948	25.899	0.0346481	25.9235	-8.247	303.805				0.97637	-1.0242	0.0115609
37		>bta-miR-2444 MIMAT0012021	UUUGUGUUGUUUUUUGUUUU	33.511	34.101	0.417193	33.806	6.792	0.0090241	33.984	34.221	0.167584	34.1025	6.817	0.00886907				0.982821	-1.01748	0.449459
37		>bta-miR-1835 MIMAT0009961	UGCACCCUGAGAGCUGGGGCUG	23.173	23.204	0.0219204	23.1885	-6.848	115.2	23.976	23.987	0.00777795	23.9815	-6.8245	113.339				0.983843	-1.01642	0.000429875
37		>bta-miR-30b-3p MIMAT0012534	CUGGGAGGUGGAUGUUUACUU	29.53	29.487	0.0304064	29.5085	2.569	0.168521	29.891	29.883	0.00565779	29.887	2.584	0.166778				0.989656	-1.01045	0.00332187
38		>oar-miR-665-3p MIMAT0019240	ACCAGUAGGCCGAGGCCCCUCA	27.497	27.545	0.0339414	27.521	1.9725	0.254811	27.442	27.405	0.0261621	27.4235	1.978	0.253842				0.996195	-1.00382	0.0845262
38		>bta-miR-2284m MIMAT0011976	GAAAAGUUUGUUCGGGUUUU	34.352	35.418	0.753774	34.885	9.4995	0.00138155	34.873	35.361	0.345067	35.117	9.502	0.00137915				0.998268	-1.00173	0.7305
38		>oar-miR-495-5p MIMAT0019273	AGAAGUCGCCCAUGUUCUUUUCG	32.177	32.072	0.0742459	32.1245	-0.503502	1.41765	32.443	32.214	0.161928	32.3285	-0.501501	1.41569				0.998614	-1.00139	0.246757
38		18s		26.262	26.293	0.0219204	26.2775	0	1	26.275	26.425	0.106066	26.35	0	1				1	1	0.443731
38		18s		26.393	26.393	0	26.393	0	1	26.47	26.06	0.289914	26.265	0	1				1	1	0.596103
38		18s		26.465	28.643	1.54008	26.465	0	1	26.349	27.74	0.983585	27.0445	0	1				1	1	0.731428
38		18s		25.49	26.607	0.789839	26.0485	0	1	26.53	26.718	0.132936	26.624	0	1				1	1	0.416485
38		18s		26.413	26.353	0.042426	26.383	0	1	26.838	26.753	0.0601034	26.7955	0	1				1	1	0.0155346
39		18s		26.448	26.49	0.0296984	26.469	0	1	26.857	26.638	0.154856	26.7475	0	1				1	1	0.129792
39		18s		27.211	27.086	0.0883883	27.1485	0	1	28.455	28.405	0.0353548	28.43	0	1				1	1	0.00274781
39		18s		34.608	34.397	0.149201	34.5025	0	1	34.193	34.148	0.0318212	34.1705	0	1				1	1	0.0913397
39		18s		26.633	26.804	0.120916	26.7185	0	1	26.623	26.691	0.0480838	26.657	0	1				1	1	0.572698
39		18s		26.602	26.602	0	26.602	0	1	26.486	26.724	0.168292	26.605	0	1				1	1	0.982169
39		18s		26.595	27.396	0.566393	26.9955	0	1	27.075	27.099	0.0169707	27.087	0	1				1	1	0.840587
39		18s		26.976	26.987	0.00777795	26.9815	0	1	27.09	27.041	0.0346481	27.0655	0	1				1	1	0.0789213
39		18s		29.777	29.746	0.0219204	29.7615	0	1	29.961	30.099	0.0975811	30.03	0	1				1	1	0.0628988
40		18s		29.936	29.769	0.118088	29.8525	0	1	29.6	29.758	0.111722	29.679	0	1				1	1	0.270266
40		18s		29.744	29.587	0.111015	29.6655	0	1	29.889	29.889	0	29.889	0	1				1	1	0.104398
40		18s		29.71	29.71	0	29.71	0	1	29.804	29.804	0	29.804	0	1				1	1	#DIV/0!
40		18s		29.906	29.956	0.0353548	29.931	0	1	29.871	29.498	0.263752	29.6845	0	1				1	1	0.320442
40		18s		30.286	30.333	0.0332346	30.3095	0	1	30.282	30.153	0.0912166	30.2175	0	1				1	1	0.312148
40		18s		27.291	27.291	0	27.291	0	1	27.539	27.587	0.0339414	27.563	0	1				1	1	0.00769585
40		18s		27.641	27.752	0.0784889	27.6965	0	1	27.557	27.577	0.0141425	27.567	0	1				1	1	0.148517
40		18s		27.711	27.752	0.0289916	27.7315	0	1	27.967	28.032	0.0459623	27.9995	0	1				1	1	0.0199448
41		18s		27.703	27.882	0.126573	27.7925	0	1	27.733	27.889	0.110309	27.811	0	1				1	1	0.890473
41		18s		28.532	28.225	0.217081	28.3785	0	1	28.187	28.277	0.0636397	28.232	0	1				1	1	0.456425
41		18s		28.257	28.206	0.0360629	28.2315	0	1	28.344	28.334	0.00707123	28.339	0	1				1	1	0.0537639
41		18s		29.716	29.68	0.0254553	29.698	0	1	29.986	30.082	0.0678827	30.034	0	1				1	1	0.0224957
41		18s		30.075	30.052	0.016264	30.0635	0	1	30.192	30.415	0.157686	30.3035	0	1				1	1	0.165587
41		18s		29.529	29.561	0.0226285	29.545	0	1	29.018	30.499	1.04723	29.7585	0	1				1	1	0.800282
41		18s		29.68	29.848	0.118793	29.764	0	1	29.855	29.915	0.0424274	29.885	0	1				1	1	0.307756
41		18s		29.821	29.883	0.0438408	29.852	0	1	30.487	30.475	0.00848467	30.481	0	1				1	1	0.00251048
42		18s		29.991	30.082	0.0643478	30.0365	0	1	31.055	30.557	0.35214	30.806	0	1				1	1	0.0933078
42		18s		Undetermined	27.014	#DIV/0!	27.014	0	1	27.233	27.338	0.0742459	27.2855	0	1				1	1	#DIV/0!
42		18s		27.126	27.103	0.0162626	27.1145	0	1	27.296	27.281	0.0106062	27.2885	0	1				1	1	0.00616793
42		18s		27.085	27.068	0.0120196	27.0765	0	1	27.063	27.312	0.17607	27.1875	0	1				1	1	0.467588
42		18s		32.526	32.73	0.144249	32.628	0	1	32.844	32.816	0.0197989	32.83	0	1				1	1	0.188771
42		18s		27.467	27.68	0.150615	27.5735	0	1	28.088	28.172	0.0593981	28.13	0	1				1	1	0.0398107
42		18s		27.958	27.94	0.0127277	27.949	0	1	27.698	27.714	0.0113142	27.706	0	1				1	1	0.00244663
42		18s		32.331	32.302	0.0205083	32.3165	0	1	32.81	32.315	0.35002	32.5625	0	1				1	1	0.425651
43		18s		26.335	26.325	0.00706988	26.33	0	1	26.655	26.652	0.0021215	26.6535	0	1				1	1	0.000260207
43		18s		26.508	26.534	0.0183855	26.521	0	1	26.974	26.963	0.0077793	26.9685	0	1				1	1	0.000993598
43		18s		26.627	26.665	0.0268701	26.646	0	1	27.039	27.035	0.00282822	27.037	0	1				1	1	0.00237899
43		18s		26.619	26.642	0.016264	26.6305	0	1	26.992	27.012	0.0141411	27.002	0	1				1	1	0.00167854
43		18s		26.706	26.948	0.17112	26.827	0	1	26.978	26.957	0.0148492	26.9675	0	1				1	1	0.36685
43		18s		27.2	27.174	0.0183855	27.187	0	1	27.15	27.169	0.0134357	27.1595	0	1				1	1	0.229782
43		18s		27.283	27.31	0.0190908	27.2965	0	1	27.263	27.285	0.0155559	27.274	0	1				1	1	0.32548
43		18s		27.164	27.135	0.0205056	27.1495	0	1	27.262	27.336	0.0523268	27.299	0	1				1	1	0.0639568
44		18s		27.366	27.407	0.0289916	27.3865	0	1	27.705	27.896	0.135057	27.8005	0	1				1	1	0.0514088
44		18s		27.234	27.247	0.00919273	27.2405	0	1	27.79	28.068	0.196576	27.929	0	1				1	1	0.038504
44		18s		28.179	28.208	0.0205056	28.1935	0	1	28.572	28.621	0.0346481	28.5965	0	1				1	1	0.00495335
44		18s		26.24	26.206	0.0240419	26.223	0	1	26.289	26.335	0.0325266	26.312	0	1				1	1	0.0896064
44		18s		26.432	26.466	0.0240419	26.449	0	1	26.403	26.409	0.00424301	26.406	0	1				1	1	0.130388
44		18s		26.37	26.484	0.0806091	26.427	0	1	26.352	26.346	0.00424166	26.349	0	1				1	1	0.305115
44		18s		26.321	26.321	0	26.321	0	1	26.432	26.578	0.103238	26.505	0	1				1	1	0.127893
44		18s		30.204	30.228	0.0169707	30.216	0	1	26.555	26.488	0.0473758	26.5215	0	1				1	1	9.2756e-05
45		18s		26.555	26.629	0.0523255	26.592	0	1	26.792	26.625	0.118087	26.7085	0	1				1	1	0.330224
45		18s		26.682	26.493	0.133643	26.5875	0	1	26.731	26.869	0.0975797	26.8	0	1				1	1	0.211003
45		18s		26.355	26.591	0.166877	26.473	0	1	25.944	26.2	0.18102	26.072	0	1				1	1	0.147806
45		18s		26.211	26.596	0.272236	26.4035	0	1	26.133	26.286	0.108187	26.2095	0	1				1	1	0.447856
45		18s		26.618	26.962	0.243245	26.79	0	1	26.421	26.454	0.0233352	26.4375	0	1				1	1	0.17816
45		18s		26.087	26.195	0.0763674	26.141	0	1	25.87	26.234	0.257386	26.052	0	1				1	1	0.685339
45		18s		25.925	26.14	0.152028	26.0325	0	1	25.843	25.987	0.101823	25.915	0	1				1	1	0.45966
45		18s		28.678	28.672	0.00424166	28.675	0	1	27.029	27.152	0.0869749	27.0905	0	1				1	1	0.00150669
46		18s		28.929	28.986	0.0403045	28.9575	0	1	27.042	27.079	0.0261634	27.0605	0	1				1	1	0.000320661
46		18s		27.491	27.534	0.0304064	27.5125	0	1	27.132	27.179	0.0332346	27.1555	0	1				1	1	0.00786663
46		18s		27.329	27.445	0.0820238	27.387	0	1	27.265	27.33	0.0459623	27.2975	0	1				1	1	0.31053
46		18s		27.221	27.442	0.15627	27.3315	0	1	27.592	27.595	0.0021215	27.5935	0	1				1	1	0.141186
46		18s		26.935	27.053	0.0834386	26.994	0	1	27.06	27.12	0.0424274	27.09	0	1				1	1	0.28402
46		18s		24.793	24.594	0.140714	24.6935	0	1	29.36	29.269	0.0643478	29.3145	0	1				1	1	0.000560113
46		18s		26.917	26.962	0.0318199	26.9395	0	1	27.337	27.269	0.0480838	27.303	0	1				1	1	0.0123479
46		18s		26.981	26.855	0.0890964	26.918	0	1	27.159	27.247	0.0622249	27.203	0	1				1	1	0.0656246
47		18s		26.449	26.477	0.0197989	26.463	0	1	27.413	27.433	0.0141425	27.423	0	1				1	1	0.000321028
47		18s		25.069	25.045	0.0169707	25.057	0	1	29.569	29.602	0.0233338	29.5855	0	1				1	1	2.02963e-05
47		18s		27.309	27.333	0.0169707	27.321	0	1	27.937	27.747	0.134351	27.842	0	1				1	1	0.0321586
47		18s		26.361	26.151	0.148493	26.256	0	1	26.71	27.245	0.378303	26.9775	0	1				1	1	0.128713
47		18s		26.536	26.246	0.20506	26.391	0	1	26.46	26.883	0.299106	26.6715	0	1				1	1	0.388183
47		18s		26.582	26.514	0.0480838	26.548	0	1	26.899	27.149	0.176777	27.024	0	1				1	1	0.066735
47		18s		26.197	26.209	0.00848467	26.203	0	1	26.888	27.713	0.583362	27.3005	0	1				1	1	0.11701
47		18s		26.176	26.112	0.0452556	26.144	0	1	26.483	26.933	0.318199	26.708	0	1				1	1	0.13117
48		18s		26.206	26.21	0.00282822	26.208	0	1	26.627	27.085	0.323854	26.856	0	1				1	1	0.105499
48		18s		26.584	26.533	0.0360615	26.5585	0	1	26.725	26.72	0.00353629	26.7225	0	1				1	1	0.0235491
48		18s		26.442	26.425	0.012021	26.4335	0	1	26.981	27.028	0.0332333	27.0045	0	1				1	1	0.00190984
48		18s		26.275	26.268	0.00494973	26.2715	0	1	27.301	27.387	0.0608101	27.344	0	1				1	1	0.00161415
48		18s		25.967	25.986	0.0134357	25.9765	0	1	27.926	28.047	0.0855601	27.9865	0	1				1	1	0.000927034
48		18s		26.713	26.954	0.170414	26.8335	0	1	28.111	28.214	0.0728325	28.1625	0	1				1	1	0.00958318
48		18s		27.064	27.238	0.123038	27.151	0	1	28.621	28.874	0.178898	28.7475	0	1				1	1	0.00912166
48		18s		26.26	26.215	0.0318199	26.2375	0	1	26.288	26.305	0.012021	26.2965	0	1				1	1	0.133664
49		18s		24.758	25.532	0.547301	25.145	0	1	29.342	29.735	0.277894	29.5385	0	1				1	1	0.00961869
49		18s		25.989	26.081	0.0650532	26.035	0	1	26.346	26.43	0.0593967	26.388	0	1				1	1	0.0297541
49		18s		26.549	26.206	0.242538	26.3775	0	1	26.364	26.387	0.0162626	26.3755	0	1				1	1	0.991773
49		18s		26.178	26.101	0.054447	26.1395	0	1	26.289	26.271	0.0127277	26.28	0	1				1	1	0.0708744
49		18s		26.008	26.144	0.0961663	26.076	0	1	26.312	26.461	0.105359	26.3865	0	1				1	1	0.091307
49		18s		25.5	25.457	0.0304051	25.4785	0	1	25.659	25.694	0.0247486	25.6765	0	1				1	1	0.019044
49		18s		25.412	25.359	0.0374777	25.3855	0	1	25.638	25.592	0.0325279	25.615	0	1				1	1	0.0225888
49		18s		25.215	25.155	0.042426	25.185	0	1	25.495	25.436	0.0417193	25.4655	0	1				1	1	0.0217671
50		18s		25.691	25.834	0.101116	25.7625	0	1	25.577	25.557	0.0141425	25.567	0	1				1	1	0.113601
50		18s		25.496	25.437	0.0417193	25.4665	0	1	25.577	25.659	0.0579833	25.618	0	1				1	1	0.0954995
50		18s		25.304	25.304	0	25.304	0	1	25.419	25.497	0.0551537	25.458	0	1				1	1	0.0585565
50		18s		25.666	25.75	0.0593967	25.708	0	1	25.661	25.73	0.0487905	25.6955	0	1				1	1	0.83948
50		18s		25.637	25.544	0.0657599	25.5905	0	1	25.647	25.68	0.0233352	25.6635	0	1				1	1	0.277118
50		18s		25.655	25.596	0.0417193	25.6255	0	1	25.713	25.595	0.0834386	25.654	0	1				1	1	0.707836
50		18s		25.485	25.612	0.0898018	25.5485	0	1	25.41	25.481	0.0502053	25.4455	0	1				1	1	0.292493
50		18s		25.544	25.673	0.0912166	25.6085	0	1	25.574	25.58	0.00424301	25.577	0	1				1	1	0.673891
51		18s		25.519	25.585	0.046669	25.552	0	1	25.561	25.659	0.0692962	25.61	0	1				1	1	0.429715
51		18s		27.4	27.377	0.0162626	27.3885	0	1	37.925	35.941	1.4029	36.933	0	1				1	1	0.0106318
51		18s		36.429	35.623	0.569928	36.026	0	1	26.999	27.074	0.0530322	27.0365	0	1				1	1	0.00202099
51		18s		26.913	26.919	0.00424301	26.916	0	1	26.961	26.993	0.0226271	26.977	0	1				1	1	0.0644119
51		18s		27.011	27.071	0.042426	27.041	0	1	27.049	27.194	0.102531	27.1215	0	1				1	1	0.412778
51		18s		26.876	27.013	0.0968744	26.9445	0	1	27.183	27.203	0.0141411	27.193	0	1				1	1	0.0696007
51		18s		26.917	26.936	0.0134357	26.9265	0	1	27.138	26.814	0.229104	26.976	0	1				1	1	0.789162
51		18s		28.251	33.99	4.05809	31.1205	0	1	34.852	33.995	0.605992	34.4235	0	1				1	1	0.372931
52		18s		33.178	33.358	0.127279	33.268	0	1	32.262	32.568	0.216375	32.415	0	1				1	1	0.0406806
52		18s		24.951	25.007	0.0395978	24.979	0	1	24.947	25.012	0.045961	24.9795	0	1				1	1	0.991763
52		18s		24.88	25.105	0.159099	24.9925	0	1	24.915	25.23	0.222738	25.0725	0	1				1	1	0.719467
52		18s		24.629	24.767	0.0975811	24.698	0	1	24.719	24.809	0.0636397	24.764	0	1				1	1	0.507079
52		>bta-miR-363 MIMAT0003855	AUUGCACGGUAUCCAUCUGCG	27.317	27.312	0.00353494	27.3145	0.0234995	0.983843	27.577	27.593	0.0113142	27.585	0.0220003	0.984866				1.00104	1.00104	0.000958761
52		>oar-miR-409-5p MIMAT0019327	AGGUUACCCGAGCAACUUUGCAU	29.662	29.823	0.113844	29.7425	2.4515	0.182821	30.008	30.016	0.00565779	30.012	2.449	0.183138				1.00173	1.00173	0.0789899
52		>bta-miR-423-5p MIMAT0012537	UGAGGGGCAGAGAGCGAGACUUU	24.424	24.504	0.0565685	24.464	-2.577	5.96697	24.52	24.542	0.0155559	24.531	-2.5905	6.02307				1.0094	1.0094	0.247663
52		>bta-miR-412 MIMAT0009313	ACUUCACCUGGUCCACUAGCUGU	32.261	31.921	0.240418	32.091	4.704	0.0383667	31.928	32.044	0.0820238	31.986	4.6885	0.0387812				1.0108	1.0108	0.617997
53		>bta-miR-20a MIMAT0003527	UAAAGUGCUUAUAGUGCAGGUAG	22.271	22.194	0.054447	22.2325	-12.27	4938.99	21.922	21.844	0.0551551	21.883	-12.2875	4999.26				1.0122	1.0122	0.0237156
53		>bta-miR-2326 MIMAT0011855	CCCCCCUUCCUCUGGAAAAA	27.405	27.435	0.0212123	27.42	0.426001	0.744322	27.492	27.499	0.00494973	27.4955	0.4055	0.754974				1.01431	1.01431	0.0391872
53		>oar-miR-376c-3p MIMAT0019280	AACAUAGAGGAAAUUCCACGU	26.788	27.738	0.671752	27.263	1.119	0.460413	27.753	27.854	0.0714177	27.8035	1.0955	0.467974				1.01642	1.01642	0.375256
53		>bta-miR-139 MIMAT0003788	UCUACAGUGCACGUGUCUCCAGU	23.708	23.739	0.0219204	23.7235	-1.2555	2.3875	23.613	23.76	0.103944	23.6865	-1.293	2.45037				1.02633	1.02633	0.671083
53		>oar-miR-411a-3p MIMAT0019250	UAUGUAACACGGUCCACUAAC	29.289	29.546	0.181726	29.4175	2.984	0.126394	Undetermined	29.951	#DIV/0!	29.951	2.9465	0.129722				1.02633	1.02633	#DIV/0!
53		>bta-miR-2285q MIMAT0025574	AAGGACCUGAAUGAACUUUCUGG	31	31.022	0.0155559	31.011	3.72	0.0758872	31.198	31.285	0.0615182	31.2415	3.6785	0.0781018				1.02918	1.02918	0.0358663
53		>oar-miR-27a MIMAT0030053	UUCACAGUGGCUAAGUUCCGC	19.604	19.559	0.0318199	19.5815	-6.8835	118.07	20.123	20.112	0.00777795	20.1175	-6.927	121.684				1.03061	1.03061	0.0018622
53		>bta-miR-2420 MIMAT0011987	AGGUUGUGUGUUUAUUCUUU	28.53	28.088	0.312542	28.309	1.663	0.315782	28.622	28.679	0.0403059	28.6505	1.6135	0.326804				1.03491	1.03491	0.265089
54		>bta-miR-2883 MIMAT0013841	CUUCCCGUGUGUUGAGCC	33.176	33.12	0.0395978	33.148	6.5895	0.010384	33.125	33.382	0.181726	33.2535	6.531	0.0108137				1.04138	1.04138	0.50661
54		>bta-miR-2450b MIMAT0012029	CAUGGUCAGUAGAGGUGCAUGUG	31.374	31.549	0.123743	31.4615	3.949	0.0647489	31.16	30.92	0.169705	31.04	3.8845	0.0677094				1.04572	1.04572	0.104961
54		>bta-miR-541 MIMAT0009343	UGGUGGGCACAGAAUCCGGCCU	31.468	31.343	0.0883883	31.4055	4.074	0.059375	31.734	31.47	0.186676	31.602	4.0085	0.0621328				1.04645	1.04645	0.310731
54		>bta-miR-875 MIMAT0009379	UAUACCUCAGUUUUAUCAGGUG	37.32	37.371	0.0360615	37.3455	7.68	0.00487629	37.499	37.491	0.00565644	37.495	7.606	0.00513293				1.05263	1.05263	0.0285374
54		>oar-miR-30d MIMAT0030059	UGUAAACAUCCCCGACUGG	23.4	23.444	0.0311131	23.422	-4.8095	28.0417	23.585	23.315	0.190918	23.45	-4.889	29.6303				1.05665	1.05665	0.856743
54		>oar-miR-323a-5p MIMAT0019259	AGGUGGUCCGUGGCGCGUUCG	27.953	27.911	0.0296984	27.932	0.987499	0.504351	28.102	28.098	0.00282822	28.1	0.907	0.533293				1.05738	1.05738	0.0154032
54		>bta-miR-329b MIMAT0009289	AGAGGUUUUCUGGGUUUCUGUUU	31.1	31.143	0.0304051	31.1215	4.6725	0.0392136	31.011	30.983	0.0197989	30.997	4.591	0.0414927				1.05812	1.05812	0.039939
54		>bta-miR-1225-3p MIMAT0009952	CCGAGCCCCUGUGCCGCCCCCAG	26.468	26.46	0.00565779	26.464	-0.0570002	1.0403	26.81	26.849	0.0275782	26.8295	-0.139	1.10114				1.05848	1.05848	0.00295327
55		>bta-miR-2284t-5p MIMAT0011831	GAAACAUUCACUCGGGUUUUU	35.4	35.13	0.190919	35.265	9.6565	0.00123909	34.992	35.31	0.224861	35.151	9.574	0.00131201				1.05885	1.05885	0.639515
55		>oar-miR-380-3p MIMAT0019254	UAUGUAAUGUGGUCCACGUCU	27.342	27.329	0.00919138	27.3355	1.3005	0.405985	27.699	27.512	0.132229	27.6055	1.2175	0.430028				1.05922	1.05922	0.102336
55		>bta-miR-6531 MIMAT0025567	UAGACUUGGUGUACUUUGAGAGA	33.326	34.054	0.514774	33.69	6.4495	0.0114421	34.288		#DIV/0!	34.288	6.359	0.0121829				1.06474	1.06474	#DIV/0!
55		>bta-miR-331-3p MIMAT0004339	GCCCCUGGGCCUAUCCUAGAA	33.304	33.277	0.0190922	33.2905	4.333	0.0496177	31.453	31.15	0.214253	31.3015	4.241	0.0528849				1.06585	1.06585	0.00579695
55		>bta-miR-138 MIMAT0003813	AGCUGGUGUUGUGAAUCAGGCCG	28.403	28.368	0.0247486	28.3855	1.404	0.37788	28.407	28.335	0.050912	28.371	1.3055	0.404581				1.07066	1.07066	0.751856
55		>bta-miR-2438 MIMAT0012012	UGGGGUGUGUGCUGGAGCCUGCU	28.868	28.574	0.20789	28.721	2.129	0.228616	28.893	28.569	0.229102	28.731	2.0225	0.246131				1.07661	1.07661	0.967692
55		>bta-miR-30c MIMAT0003850	UGUAAACAUCCUACACUCUCAGC	20.949	20.686	0.185968	20.8175	-6.4735	88.8623	20.97	20.989	0.0134357	20.9795	-6.5835	95.9027				1.07923	1.07923	0.344128
55		>bta-miR-2284p MIMAT0011885	UGAAAGUUUGUUCGGGAUUUU	36.964	38.537	1.11228	37.7505	10.806	0.00055856	36.996	38.771	1.25512	37.8835	10.6905	0.000605117				1.08335	1.08335	0.920942
56		>bta-miR-2902 MIMAT0013860	GUGGCUGUCCCUGGAGGUGGG	29.784	30.077	0.207182	29.9305	3.954	0.0645249	31.825	Undetermined	#DIV/0!	31.825	3.8385	0.0699031				1.08335	1.08335	#DIV/0!
56		>bta-miR-362-3p MIMAT0012548	AACACACCUAUUCAAGGAUUC	25.104	24.963	0.0997026	25.0335	0.3355	0.79251	24.731	25.236	0.357088	24.9835	0.219501	0.858863				1.08373	1.08373	0.866349
56		>bta-miR-2284a MIMAT0011906	AAAAGUUCGUUGGGGUUUUU	31.659	31.626	0.0233352	31.6425	6.017	0.015442	31.757	31.348	0.289207	31.5525	5.8985	0.0167639				1.0856	1.0856	0.703737
56		>oar-miR-369-5p MIMAT0019331	AGAUCGACCGUGUUAUAUUCG	28.6	28.673	0.0516188	28.6365	2.874	0.136408	28.329	28.313	0.0113142	28.321	2.754	0.148239				1.08673	1.08673	0.0137386
56		>bta-miR-29e MIMAT0009953	UAGCAUCAUUUGAAAUCAGUGUUU	23.773	23.91	0.096873	23.8415	-2.9485	7.71946	23.26	23.476	0.152735	23.368	-3.0695	8.39482				1.08749	1.08749	0.0658305
56		>bta-miR-3141 MIMAT0024573	GAGGGCGGGUGGAGGAGG	25.485	25.708	0.157685	25.5965	-1.7	3.24901	25.443	25.456	0.00919138	25.4495	-1.8245	3.54184				1.09013	1.09013	0.318727
56		>bta-miR-219 MIMAT0030444	AGAGUUGAGUCUGGACGUCCCG	30.402	30.251	0.106774	30.3265	3.0355	0.121962	30.371	30.575	0.14425	30.473	2.91	0.133046				1.09088	1.09088	0.367634
56		>bta-miR-2454-5p MIMAT0012035	CUGGGGGCUGCCAGGCAGGAGGC	26.349	25.974	0.265165	26.1615	-0.115998	1.08372	26.047	26.157	0.0777808	26.102	-0.247999	1.18756				1.09581	1.09581	0.789505
57		>bta-miR-29d-3p MIMAT0009275	UAGCACCAUUUGAAAUCGAUUA	19.797	19.975	0.125865	19.886	-6.662	101.266	20.158	20.3	0.100408	20.229	-6.795	111.045				1.09657	1.09657	0.0947717
57		>bta-miR-6529b MIMAT0029947	ACUCUGCGCCUCUGAUCUCU	31.041	31.209	0.118793	31.125	3.7935	0.0721178	31.087	31.412	0.22981	31.2495	3.656	0.0793294				1.1	1.1	0.566348
57		>bta-miR-369-5p MIMAT0003801	AUCGACCGUGUUAUAUUCGC	31.615	31.573	0.0296984	31.594	1.2845	0.410513	31.336	31.368	0.0226271	31.352	1.1345	0.455493				1.10957	1.10957	0.011693
57		>bta-miR-2325a MIMAT0011854	GUUUUGUUUGGGUUUUUUUC	31.676	32.159	0.341532	31.9175	5.8825	0.0169508	32.174	32.06	0.0806091	32.117	5.729	0.0188538				1.11227	1.11227	0.505774
57		>bta-miR-2390 MIMAT0011943	GUUGUGUGUUUUUGUUUUCC	34.723	35.238	0.36416	34.9805	8.054	0.00376274	35.01	34.729	0.198696	34.8695	7.8935	0.00420552				1.11767	1.11767	0.74152
57		>bta-miR-543 MIMAT0009344	AAACAUUCGCGGUGCACUUCUU	30.502	30.55	0.03394	30.526	3.4115	0.0939802	30.54	30.529	0.0077793	30.5345	3.246	0.105404				1.12155	1.12155	0.762849
57		>bta-miR-145 MIMAT0003542	GUCCAGUUUUCCCAGGAAUCCCU	21.629	21.61	0.0134344	21.6195	-8.444	348.255	21.704	21.68	0.0169707	21.692	-8.6115	391.129				1.12311	1.12311	0.0417908
57		>bta-miR-2485 MIMAT0012079	UUUCUAGAAUCUGCAGGUAGU	34.315	34.438	0.0869749	34.3765	8.768	0.00229387	34.036	34.297	0.184556	34.1665	8.5895	0.00259599				1.13171	1.13171	0.282762
58		>bta-miR-677 MIMAT0012003	CUCACUGAUGAGCAGCUUCUGAC	25.458	25.391	0.0473758	25.4245	-0.2835	1.21714	25.216	25.251	0.0247486	25.2335	-0.462	1.37745				1.13171	1.13171	0.036997
58		>bta-miR-2432 MIMAT0012004	UCAGGAUUCUAGGCUUAGAGGU	32.34	32.982	0.453961	32.661	-0.607002	1.52309	31.414	31.825	0.290622	31.6195	-0.795501	1.73568				1.13958	1.13958	0.111891
58		>bta-miR-2285n MIMAT0025531	AAAAACCCGAAUGAACUUUUGG	31.451	31.424	0.0190922	31.4375	3.4885	0.0890957	30.996	31.013	0.012021	31.0045	3.2985	0.101637				1.14076	1.14076	0.0013547
58		>oar-miR-487a-5p MIMAT0019304	GUGGCUAUCCCUGCUGUGUUCG	33.259	32.828	0.304763	33.0435	3.3455	0.0983795	33.126	33.231	0.0742459	33.1785	3.1445	0.113087				1.1495	1.1495	0.604677
58		>oar-miR-431 MIMAT0001414	UGUCUUGCAGGCCGUCAUGCAGG	31.931	31.778	0.108187	31.8545	2.0025	0.249567	32.294	32.265	0.0205056	32.2795	1.7985	0.287474				1.15189	1.15189	0.0319635
58		>bta-miR-2892 MIMAT0013850	GGCGACGGAGGCGCGACCCCCC	33.451	27.607	4.13233	27.607	1.015	0.494828	27.644	27.386	0.182433	27.515	0.806499	0.571767				1.15549	1.15549	0.411095
58		>bta-miR-2413 MIMAT0011975	UCGGACCCAGGGGGACUGCGGU	33.624	Undetermined	#DIV/0!	33.624	6.2375	0.0132533	33.816	33.839	0.0162626	33.8275	6.027	0.0153353				1.15709	1.15709	#DIV/0!
58		>bta-miR-2285w MIMAT0029945	ACCAAAAGUUCAUUCAGAUUU	34.665	34.352	0.221324	34.5085	5.8335	0.0175364	32.906	32.515	0.276478	32.7105	5.62	0.0203335				1.1595	1.1595	0.0188519
59		>oar-miR-362 MIMAT0030060	AAUCCUUGGAACCUAGGUGUGAGU	25.986	25.99	0.00282822	25.988	-6.3285	80.3652	25.989	26.041	0.0367696	26.015	-6.5475	93.5392				1.16393	1.16393	0.409257
59		>bta-miR-2350 MIMAT0011886	CAGCUCCUGUUUCUCUCCUCAG	31.725	31.503	0.156978	31.614	5.151	0.0281445	32.253	32.452	0.140715	32.3525	4.9295	0.032815				1.16595	1.16595	0.0384124
59		>bta-miR-599 MIMAT0009354	GUUGUGUCAGUUUAUCAAAC	32.935	32.67	0.187386	32.8025	5.29	0.0255594	32.292	32.151	0.0997012	32.2215	5.066	0.0298526				1.16797	1.16797	0.0607196
59		>bta-miR-22-5p MIMAT0003826	AGUUCUUCAGUGGCAAGCUUUA	25.657	Undetermined	#DIV/0!	25.657	-0.901501	1.86801	25.652	25.535	0.0827319	25.5935	-1.129	2.18707				1.1708	1.1708	#DIV/0!
59		>oar-miR-1197-5p MIMAT0019257	CCCUUCCUGGUAUUUGAAGACG	38.857	38.041	0.576998	38.449	8.4125	0.00293485	39.226	38.743	0.341534	38.9845	8.1785	0.00345164				1.17609	1.17609	0.375944
59		>bta-miR-1224 MIMAT0009944	GUGAGGACUCGGGAGGUGGAG	29.703	29.819	0.0820252	29.761	3.7125	0.0762827	30.223	29.978	0.17324	30.1005	3.4765	0.0898399				1.17772	1.17772	0.129202
59		>bta-let-7e MIMAT0004333	UGAGGUAGGAGGUUGUAUAGU	19.248	19.444	0.138594	19.346	-8.3505	326.401	18.973	18.983	0.00707123	18.978	-8.589	385.076				1.17976	1.17976	0.0643194
59		>bta-miR-2284s MIMAT0011811	UGGCCCAAAAGUUUGUUCGGAU	32.64	32.417	0.157685	32.5285	6.1985	0.0136165	32.592	32.608	0.0113156	32.6	5.9465	0.0162153				1.19086	1.19086	0.587909
60		>bta-miR-539 MIMAT0009342	GGAGAAAUUAUCCUUGGUGUGU	33.723	33.932	0.147785	33.8275	7.59	0.00519018	33.499	33.768	0.190212	33.6335	7.337	0.00618504				1.19168	1.19168	0.37275
60		>bta-miR-2340 MIMAT0011875	GGACUUCCCUGGUGGUCUUGUG	21.633	21.701	0.0480838	21.667	-6.0295	65.3222	21.292	21.274	0.0127277	21.283	-6.284	77.9242				1.19292	1.19292	0.008285
60		>oar-miR-494-5p MIMAT0019267	AGGUUAUCCGUGUUGUCUUCUCU	37.899	39.467	1.10874	38.683	11.5685	0.000329257	Undetermined	38.602	#DIV/0!	38.602	11.3135	0.000392913				1.19333	1.19333	#DIV/0!
60		>bta-miR-760-3p MIMAT0022951	CGGCUCUGGGUCUGUGGGGA	29.629	29.447	0.128693	29.538	1.9645	0.256228	29.819	29.855	0.0254553	29.837	1.707	0.306296				1.19541	1.19541	0.0842636
60		>bta-miR-130a MIMAT0009223	CAGUGCAAUGUUAAAAGGGCAU	25.304	25.515	0.149198	25.4095	-1.1385	2.20152	25.731	25.516	0.152028	25.6235	-1.4005	2.63993				1.19914	1.19914	0.291252
60		>bta-miR-296-3p MIMAT0009273	GAGGGUUGGGCGGAGGCUUUCC	26.659	26.641	0.0127277	26.65	1.2645	0.416243	26.615	26.612	0.0021215	26.6135	0.9985	0.50052				1.20247	1.20247	0.0571767
60		>bta-miR-2288 MIMAT0011795	AGGUAGUAGGUGUGUGGUUU	28.221	28.306	0.0601034	28.2635	0.877001	0.544498	28.315	28.508	0.136471	28.4115	0.611	0.654743				1.20247	1.20247	0.295564
60		>bta-miR-17-5p MIMAT0003815	CAAAGUGCUUACAGUGCAGGUAGU	23.458	23.497	0.0275769	23.4775	-3.518	11.4557	23.414	23.186	0.161219	23.3	-3.787	13.8039				1.20497	1.20497	0.264608
61		>bta-miR-6525 MIMAT0025554	CUGGGGAAAGCAGGAGUGAG	27.98	28.347	0.259509	28.1635	-5.1045	34.4039	27.076	27.003	0.0516188	27.0395	-5.3755	41.5133				1.20664	1.20664	0.0266064
61		>bta-miR-2337 MIMAT0011870	GUGGUUUCUUAUUCCUUUUU	Undetermined	38.522	#DIV/0!	38.522	8.758	0.00230983	38.963	37.757	0.852772	38.36	8.475	0.00281042				1.21672	1.21672	#DIV/0!
61		>bta-miR-29c MIMAT0003829	UAGCACCAUUUGAAAUCGGUUA	20.982	20.96	0.0155572	20.971	-5.498	45.1921	20.951	20.971	0.0141425	20.961	-5.7865	55.1963				1.22137	1.22137	0.570503
61		>bta-miR-484 MIMAT0003535	UCAGGCUCAGUCCCCUCCCGAU	26.219	26.168	0.0360629	26.1935	-3.568	11.8597	26.165	26.176	0.00777795	26.1705	-3.8595	14.5153				1.22391	1.22391	0.470973
61		>bta-miR-6516 MIMAT0030443	UUUGCAGUAACAGGUGUGAAC	30.635	30.368	0.188798	30.5015	4.0745	0.0593544	30.205	30.056	0.105359	30.1305	3.7815	0.0727202				1.22519	1.22519	0.136008
61		>bta-miR-2412 MIMAT0011974	UUGGGGCUGGGUGGGGAGAGGG	22.272	22.228	0.0311118	22.25	-3.458	10.9891	21.932	21.947	0.0106075	21.9395	-3.756	13.5104				1.22944	1.22944	0.0055568
61		>oar-miR-382-5p MIMAT0019306	GAAGUUGUUCGUGGUGGAUUCG	28.422	28.426	0.00282822	28.424	1.634	0.322193	27.762	27.776	0.00989945	27.769	1.3315	0.397355				1.23328	1.23328	0.00012351
61		>oar-miR-382-3p MIMAT0019307	AAUCAUUCACGGACAACACUU	29.833	29.993	0.113137	29.913	3.5095	0.0878083	29.382	29.443	0.0431341	29.4125	3.203	0.108593				1.2367	1.2367	0.0280377
62		>bta-miR-764 MIMAT0009948	GGUGCUCACUCGUCCUUCU	37.078	36.98	0.0692962	37.029	6.9655	0.00800158	37.021	36.88	0.0997012	36.9505	6.647	0.00997823				1.24703	1.24703	0.457069
62		>bta-miR-133a MIMAT0009225	UUUGGUCCCCUUCAACCAGCUG	26.616	26.596	0.0141411	26.606	-1.6255	3.08549	26.417	26.37	0.0332333	26.3935	-1.9455	3.85171				1.24833	1.24833	0.0141379
62		>bta-miR-2285i MIMAT0024584	AAAACCGGAACGAACUUUUUGG	33.431	32.996	0.307592	33.2135	6.9905	0.00786412	33.124	32.825	0.211425	32.9745	6.6625	0.00987159				1.25527	1.25527	0.460754
62		>oar-miR-668-3p MIMAT0019311	AUGUCACUCGGCCCACUACCC	27.481	27.58	0.0700029	27.5305	2.2265	0.213677	27.416	27.297	0.0841453	27.3565	1.8985	0.268222				1.25527	1.25527	0.153551
62		>bta-miR-2359 MIMAT0011897	GAUUGUGUUGUUUUCUUUUU	34.986	35.159	0.12233	35.0725	8.128	0.00357461	34.804	35.181	0.266578	34.9925	7.7995	0.00448866				1.25571	1.25571	0.73686
62		>oar-miR-134-3p MIMAT0019309	UCUGGGCUGCCUCGUCACCAACC	30.848	30.892	0.0311131	30.87	5.2445	0.0263784	30.59	30.548	0.0296984	30.569	4.915	0.0331465				1.25658	1.25658	0.010056
62		>bta-miR-1247-5p MIMAT0025549	ACCCGUCCCGUGCGUCCCCGGA	27.658	27.974	0.223446	27.816	0.834501	0.560777	27.608	27.52	0.0622249	27.564	0.4985	0.707842				1.26225	1.26225	0.264225
62		>oar-miR-541-3p MIMAT0019324	UGGUGGGCACAGAAUCCGGCCUCU	33.06	33.351	0.205768	33.2055	6.2895	0.0127841	32.932	32.92	0.00848602	32.926	5.949	0.0161872				1.2662	1.2662	0.194936
63		>oar-let-7g MIMAT0030025	UGAGGUAGUAGUUUGUACAGU	19.442	19.431	0.00777795	19.4365	-6.5985	96.9051	19.447	19.445	0.00141479	19.446	-6.942	122.956				1.26883	1.26883	0.231321
63		>bta-miR-2415-3p MIMAT0011979	CCAGGCCUGCUGGACCGACGC	31.087	31.056	0.0219204	31.0715	3.922	0.0659721	30.817	30.936	0.0841467	30.8765	3.5775	0.0837655				1.26971	1.26971	0.0866906
63		>oar-miR-181a MIMAT0014973	AACAUUCAACGCUGUCGGUGAGU	21.089	21.223	0.0947515	21.156	-4.029	16.3249	21.061	21.12	0.0417193	21.0905	-4.375	20.7494				1.27103	1.27103	0.465352
63		>bta-miR-2425-5p MIMAT0011994	CCAGGGCACGGAUCCAUGAACU	34.566	34.288	0.196578	34.427	7.5005	0.00552236	34.15	34.106	0.0311145	34.128	7.152	0.00703126				1.27324	1.27324	0.167555
63		>bta-miR-2316 MIMAT0011837	ACUCCGGCCUGGACUGCGGCGGG	29.554	29.566	0.00848467	29.56	2.733	0.150413	29.394	29.307	0.0615182	29.3505	2.383	0.191711				1.27456	1.27456	0.0412344
63		>bta-miR-2333 MIMAT0011866	GCAAUGCAGACUCCAGGGCCC	30.538	30.349	0.133643	30.4435	3.813	0.0711496	Undetermined	30.462	#DIV/0!	30.462	3.46	0.0908733				1.27721	1.27721	#DIV/0!
63		>oar-miR-409-3p MIMAT0019328	CGAAUGUUGCUCGGUGAACCCCU	28.991	28.891	0.0707096	28.941	1.8265	0.281948	28.871	28.639	0.164049	28.755	1.4665	0.361859				1.28343	1.28343	0.278766
63		>oar-miR-1197-3p MIMAT0019258	UAGGACACAUGGUCUACUUCU	32.941	33.236	0.208595	33.0885	7.326	0.00623238	32.317	32.747	0.304056	32.532	6.965	0.00800434				1.28432	1.28432	0.166384
64		>bta-miR-367 MIMAT0009299	GAAUUGCACUUUAGCAAUGGUGA	35.117	35.474	0.252436	35.2955	8.219	0.0033561	35.124	34.96	0.115967	35.042	7.8545	0.00432076				1.28744	1.28744	0.325937
64		>bta-miR-7860 MIMAT0030439	UGGAGCGGCUGCACAGAGCGU	29.461	29.175	0.202233	29.318	2.988	0.126044	29.275	29.274	0.000706718	29.2745	2.621	0.162555				1.28967	1.28967	0.789713
64		>bta-miR-30d MIMAT0003533	UGUAAACAUCCCCGACUGGAAGCU	20.676	20.671	0.00353629	20.6735	-6.3205	79.9208	20.402	20.381	0.0148492	20.3915	-6.6985	103.86				1.29954	1.29954	0.00146178
64		>bta-miR-7 MIMAT0003843	UGGAAGACUAGUGAUUUUGUUGUU	27.46	27.433	0.0190908	27.4465	0.2595	0.835378	27.038	27.032	0.00424301	27.035	-0.1245	1.09013				1.30495	1.30495	0.00112742
64		>bta-miR-2285ab MIMAT0030436	AAAACCUGAAUGAACUUCUUGG	33.814	33.495	0.225567	33.6545	3.345	0.0984135	33.156	33.199	0.0304078	33.1775	2.96	0.128514				1.30586	1.30586	0.0974813
64		>bta-miR-2300a-5p MIMAT0011809	UCCUCAGCUAGUUUUGUCUCCC	32.49	32.538	0.0339387	32.514	6.479	0.0112105	32.661	32.301	0.254559	32.481	6.093	0.0146496				1.30677	1.30677	0.872545
64		>oar-let-7i MIMAT0030026	UGAGGUAGUAGUUUGUGCUGUU	20.154	20.232	0.0551551	20.193	-7.098	136.997	20.127	20.024	0.0728325	20.0755	-7.4875	179.458				1.30994	1.30994	0.210555
64		>bta-miR-486 MIMAT0009329	UCCUGUACUGAGCUGCCCCGAG	26.648	26.876	0.161219	26.762	-1.187	2.27679	26.075	26.171	0.0678814	26.123	-1.583	2.99592				1.31585	1.31585	0.0354875
65		>oar-let-7f MIMAT0030024	UGAGGUAGUAGAUUGUAUAGU	20.221	20.292	0.050204	20.2565	-6.688	103.107	20.023	20.185	0.11455	20.104	-7.089	136.145				1.32042	1.32042	0.226779
65		>bta-miR-2479 MIMAT0012071	AGUUUGUAUUGUUUCUUUUG	37.112	37.483	0.262338	37.2975	7.445	0.00573894	36.528	36.915	0.273651	36.7215	7.0425	0.00758571				1.3218	1.3218	0.164675
65		>oar-miR-411a-5p MIMAT0019249	AUAGUAGACCGUAUAGCGUACG	26.617	26.547	0.0494973	26.582	-1.2105	2.31418	26.09	26.272	0.128693	26.181	-1.63	3.09513				1.33747	1.33747	0.0543419
65		>bta-miR-2888 MIMAT0013846	GGUGGGGUGGGGGGGUUGG	25.904	25.701	0.143542	25.8025	-0.6465	1.56537	25.434	25.243	0.135057	25.3385	-1.0675	2.0958				1.33886	1.33886	0.0795913
65		>bta-miR-2422 MIMAT0011989	UUGAGGGGACUGAGGUGCGGAG	29.217	29.309	0.0650545	29.263	2.3235	0.199782	29.246	29.147	0.0700042	29.1965	1.8935	0.269153				1.34723	1.34723	0.428822
65		>bta-miR-24 MIMAT0009250	GUGCCUACUGAGCUGAUAUCAGU	27.379	27.552	0.12233	27.4655	1.1445	0.452346	27.254	27.179	0.0530322	27.2165	0.711501	0.610684				1.35004	1.35004	0.118428
65		>oar-miR-329a-3p MIMAT0019266	AACACACCUGGUUAACCUUUUU	27.539	27.63	0.0643464	27.5845	2.106	0.23229	27.377	27.316	0.0431341	27.3465	1.67	0.314253				1.35285	1.35285	0.0491029
65		>bta-miR-2397-3p MIMAT0011952	CAGAGCAGUGGCAAGAACGCAU	31.97	32.065	0.0671747	32.0175	3.786	0.0724938	31.848	31.522	0.230517	31.685	3.346	0.0983453				1.3566	1.3566	0.189282
66		>bta-miR-23b-3p MIMAT0003852	AUCACAUUGCCAGGGAUUACCAC	20.179	20.219	0.0282836	20.199	-6.2045	73.7464	19.557	19.563	0.00424301	19.56	-6.6495	100.392				1.36131	1.36131	0.00100011
66		>bta-miR-499 MIMAT0003536	UUAAGACUUGCAGUGAUGUUU	28.898	28.835	0.0445489	28.8665	2.033	0.244346	29.847	29.649	0.140007	29.748	1.5855	0.333209				1.36368	1.36368	0.0136074
66		>oar-miR-379-3p MIMAT0019248	UAUGUAACAUGGUCCACUAACU	29.19	29.202	0.00848467	29.196	1.8095	0.28529	29.107	29.184	0.054447	29.1455	1.345	0.393654				1.37984	1.37984	0.324364
66		>bta-miR-2481 MIMAT0012073	UACGUUGUCUGCUGGGUUUU	28.011	27.983	0.0197989	27.997	1.667	0.314908	27.765	27.912	0.103946	27.8385	1.185	0.439825				1.39668	1.39668	0.168308
66		>bta-miR-2465 MIMAT0012053	UGAGCCACAGUAGAGCCUUGGAU	35.673	35.61	0.0445475	35.6415	5.789	0.0180858	34.972	34.984	0.00848602	34.978	5.299	0.0254005				1.40444	1.40444	0.00232754
66		>bta-miR-2338 MIMAT0011872	AGGCUGAGGACAGGGGCUGACGU	30.445	30.735	0.205062	30.59	3.5945	0.0827842	30.251	30.125	0.0890951	30.188	3.101	0.116548				1.40786	1.40786	0.126071
66		>oar-miR-495-3p MIMAT0019274	AAACAAACAUGGUGCACUUCUU	28.105	28.051	0.038183	28.078	2.4525	0.182694	27.663	27.554	0.0770741	27.6085	1.9545	0.25801				1.41225	1.41225	0.0163707
66		>bta-miR-2343 MIMAT0011878	AAGGGGAGACGGUGGAACUUAU	28.827	28.948	0.0855601	28.8875	2.257	0.209207	28.613	28.903	0.20506	28.758	1.756	0.296068				1.41519	1.41519	0.496459
67		>bta-miR-1296 MIMAT0009964	UUAGGGCCCUGGCUCCAUCUCC	28.28	28.47	0.134349	28.375	2.7665	0.146961	27.792	27.891	0.0700042	27.8415	2.2645	0.208122				1.41617	1.41617	0.0380321
67		>bta-miR-2285a MIMAT0011797	AAAAACUGAAUGAAAUUCUUGG	34.836	34.512	0.229101	34.674	4.6375	0.0401766	34.604	35.275	0.47447	34.9395	4.1335	0.056976				1.41814	1.41814	0.549998
67		>bta-miR-208a MIMAT0009261	AUAAGACGAGCAAAAAGCUUGU	26.735	26.934	0.140714	26.8345	-0.405999	1.32501	26.894	27.125	0.163342	27.0095	-0.919501	1.89146				1.42751	1.42751	0.369779
67		>oar-miR-29b MIMAT0030054	UAGCACCAUUUGAAAUCAGUGU	21.595	21.769	0.123036	21.682	-5.2445	37.9099	21.183	21.245	0.0438408	21.214	-5.762	54.2668				1.43147	1.43147	0.0368088
67		>bta-miR-153 MIMAT0009239	UUGCAUAGUCACAAAAGUGAUC	33.852	33.566	0.202232	33.709	4.164	0.0557841	33.472	33.337	0.0954582	33.4045	3.646	0.0798812				1.43197	1.43197	0.19401
67		>bta-miR-379 MIMAT0009306	UGGUAGACUAUGGAACGUAGG	25.683	25.678	0.00353629	25.6805	-0.591	1.50629	26.299	26.17	0.0912166	26.2345	-1.1095	2.15771				1.43247	1.43247	0.013305
67		>bta-miR-2383 MIMAT0011932	CUGAGUGAUGACUGCUGACC	31.971	32.163	0.135763	32.067	5.465	0.0226397	31.673	31.422	0.177483	31.5475	4.9425	0.0325206				1.43644	1.43644	0.0813757
67		>bta-miR-92a MIMAT0009383	UAUUGCACUUGUCCCGGCCUGU	21.691	21.678	0.00919273	21.6845	-4.3915	20.9881	21.382	21.555	0.12233	21.4685	-4.918	30.2319				1.44043	1.44043	0.130453
68		>bta-miR-122 MIMAT0003849	UGGAGUGUGACAAUGGUGUUUG	30.832	30.587	0.173242	30.7095	2.917	0.132402	30.018	30.375	0.252437	30.1965	2.3855	0.191378				1.44543	1.44543	0.141302
68		>bta-miR-2418 MIMAT0011982	UGGGAUGAGUGUGGCGUGGUCG	30.194	29.868	0.230517	30.031	3.7935	0.0721178	29.595	29.505	0.0636397	29.55	3.2535	0.104857				1.45397	1.45397	0.104562
68		>bta-miR-2363 MIMAT0011901	UCAACUUGGUCAAGGAAUAUUU	33.332	33.739	0.287791	33.5355	8.15	0.00352051	33.052	33.396	0.243246	33.224	7.609	0.00512228				1.45498	1.45498	0.362856
68		>bta-miR-210 MIMAT0003824	ACUGUGCGUGUGACAGCGGCUGA	24.985	24.992	0.00494973	24.9885	-8.2795	310.726	23.532	23.645	0.0799037	23.5885	-8.8265	453.985				1.46104	1.46104	0.00163097
68		>oar-miR-544-3p MIMAT0019299	AUUCUGCAUUUUUAGCAAGUU	37.653	36.338	0.929844	36.9955	6.7795	0.00910264	32.687	32.816	0.0912179	32.7515	6.23	0.0133224				1.46358	1.46358	0.0233859
68		>bta-miR-181d MIMAT0009243	AACAUUCAUUGUUGUCGGUGGGU	27.063	27.13	0.0473758	27.0965	0.7665	0.587842	26.884	26.855	0.020507	26.8695	0.216	0.860949				1.46459	1.46459	0.0248977
68		>bta-miR-2301 MIMAT0011812	GUGGUUUUGGUUUCCCUCUU	33.15	32.99	0.113137	33.07	6.607	0.0102587	33.468	33.486	0.012729	33.477	6.054	0.015051				1.46714	1.46714	0.0369693
68		>bta-let-7g MIMAT0003838	UGAGGUAGUAGUUUGUACAGUU	19.549	19.565	0.0113142	19.557	-6.151	71.0617	18.974	19.008	0.0240406	18.991	-6.7045	104.293				1.46764	1.46764	0.00110002
69		>bta-miR-2368-3p MIMAT0011912	ACUGUCAGACCACCUCUGCC	26.39	26.603	0.150615	26.4965	1.504	0.352574	25.905	26.116	0.149198	26.0105	0.938	0.521956				1.48041	1.48041	0.0834119
69		>bta-miR-6123 MIMAT0024596	UGCCAAGCCCACGUUCAAAGG	30.204	30.203	0.000708067	30.2035	3.8735	0.0682276	29.986	29.935	0.0360629	29.9605	3.307	0.10104				1.48093	1.48093	0.0108378
69		>bta-miR-2365 MIMAT0011903	AGUUUUUGCUGUUUCUUAUC	33.218	32.989	0.161928	33.1035	8.1245	0.00358329	32.549	32.523	0.0183855	32.536	7.5565	0.00531211				1.48247	1.48247	0.0388462
69		>bta-miR-3064 MIMAT0036974	UUGCCACACUGCAACACCUUACA	35.567	35.343	0.158394	35.455	5.6935	0.0193235	35.148	35.162	0.00989945	35.155	5.125	0.0286564				1.48298	1.48298	0.116065
69		>bta-miR-2464-3p MIMAT0012052	CUCCAGAGCUGAGCAGAACUG	32.172	32.201	0.0205056	32.1865	5.7595	0.0184594	31.542	31.531	0.00777795	31.5365	5.1875	0.0274414				1.48658	1.48658	0.000568717
69		>oar-miR-433-5p MIMAT0019241	UACGGUGAGCCUGUCAUUGUUCA	31.067	31.013	0.038183	31.04	5.4495	0.0228843	30.567	30.509	0.0410112	30.538	4.8745	0.0340902				1.48968	1.48968	0.00617218
69		>bta-miR-2486-5p MIMAT0012081	GGAGAAGCACGGUGUAGGGUGGG	32.914	33.013	0.0700029	32.9635	6.7405	0.00935205	32.416	32.529	0.0799023	32.4725	6.1605	0.0139799				1.49485	1.49485	0.0226136
69		>bta-miR-18a MIMAT0003526	UAAGGUGCAUCUAGUGCAGAUA	25.423	25.38	0.0304064	25.4015	-1.2445	2.36937	25.207	25.215	0.00565644	25.211	-1.826	3.54552				1.4964	1.4964	0.0129243
70		>bta-miR-409b MIMAT0016935	GGGGUUCACCGAGCAACAUUC	34.118	34.192	0.0523268	34.155	8.079	0.0036981	33.939	33.828	0.0784889	33.8835	7.497	0.00553578				1.49693	1.49693	0.0553922
70		>oar-miR-26a MIMAT0030051	UUCAAGUAAUCCAGGAUAGGCU	21.801	21.763	0.0268701	21.782	-8.149	283.853	21.047	20.857	0.134351	20.952	-8.7325	425.348				1.49848	1.49848	0.0133524
70		>bta-miR-124b MIMAT0013774	UAAGGCACGCGGUGAAUGCCAAG	33.175	33.436	0.184556	33.3055	6.9145	0.00828949	33.045	32.947	0.0692962	32.996	6.3245	0.0124777				1.50525	1.50525	0.156562
70		>bta-miR-6523a MIMAT0025552	UCUGGGGUAACUUUGAGCAGGG	27.916	27.481	0.307591	27.6985	-4.618	24.5559	27.62	27.078	0.383253	27.349	-5.2135	37.1039				1.511	1.511	0.420426
70		>bta-miR-3578 MIMAT0016934	GAAUCCACCACGAACAACUUC	35.555	36.611	0.746705	36.083	9.3645	0.00151707	35.353	35.498	0.102531	35.4255	8.7685	0.00229307				1.51152	1.51152	0.342627
70		>oar-miR-26b MIMAT0030052	UUCAAGUAAUUCAGGAUAGGU	21.484	21.666	0.128694	21.575	-5.466	44.2008	21.022	21.047	0.0176787	21.0345	-6.087	67.9782				1.53794	1.53794	0.0276874
70		>bta-miR-98 MIMAT0003809	UGAGGUAGUAAGUUGUAUUGUU	20.237	20.251	0.00989945	20.244	-6.9045	119.801	20.84	20.958	0.0834386	20.899	-7.531	184.951				1.54381	1.54381	0.00812777
70		>oar-miR-485-3p MIMAT0019313	GUCAUACACGGCUCUCCUCUCU	26.811	25.958	0.603163	26.3845	0.906	0.533663	26.979	24.933	1.44674	25.956	0.2795	0.823876				1.54382	1.54382	0.7363
71		>oar-let-7d MIMAT0030023	AGAGGUAGUAGGUUGCAUAG	23.68	23.72	0.0282836	23.7	-3.341	10.1331	23.152	23.144	0.00565779	23.148	-3.9735	15.7088				1.55025	1.55025	0.00136242
71		>bta-miR-2898 MIMAT0013856	UGGUGGAGAUGCCGGGGA	28.372	28.385	0.00919273	28.3785	3.0745	0.118709	27.868	27.919	0.0360629	27.8935	2.4355	0.184859				1.55725	1.55725	0.00293113
71		>bta-miR-216b MIMAT0009266	AAAUCUCUGCAGGCAAAUGUGA	30.678	30.656	0.0155559	30.667	4.0365	0.0609386	30.302	30.494	0.135764	30.398	3.396	0.0949953				1.55887	1.55887	0.108444
71		>bta-miR-449a MIMAT0009320	UGGCAGUGUAUUGUUAGCUGGU	32.604	32.68	0.0537403	32.642	5.321	0.0250161	32.637	32.403	0.165464	32.52	4.678	0.0390644				1.56157	1.56157	0.425845
71		>bta-miR-222 MIMAT0003530	AGCUACAUCUGGCUACUGGGU	27.336	27.337	0.000706718	27.3365	-1.3385	2.52888	25.021	25.197	0.124451	25.109	-1.9815	3.94903				1.56157	1.56157	0.00155715
71		>oar-miR-10b MIMAT0030031	ACCCUGUAGAACCGAAUUUGUG	21.997	21.972	0.0176774	21.9845	-3.624	12.3291	21.28	21.328	0.03394	21.304	-4.273	19.3331				1.56808	1.56808	0.00157743
71		>bta-miR-6517 MIMAT0025528	UCAGGGUCCGUGAGCUCCUCGGC	29.116	28.972	0.101823	29.044	3.5775	0.0837655	28.623	28.469	0.108894	28.546	2.928	0.131397				1.56862	1.56862	0.0420061
71		>oar-miR-493-3p MIMAT0019238	UGAAGGUCUACUGUGUGCCAGG	28.996	28.892	0.0735392	28.944	2.741	0.149581	28.989	29.768	0.550836	29.3785	2.078	0.236843				1.58337	1.58337	0.384056
72		>bta-miR-151-3p MIMAT0003524	CUAGACUGAAGCUCCUUGAGG	24.282	24.316	0.0240419	24.299	-1.2915	2.44782	23.718	23.692	0.0183855	23.705	-1.9585	3.88658				1.58777	1.58777	0.00129559
72		>bta-miR-2474 MIMAT0012065	UACCGGGCCAGCUGGAAGGAGA	29.549	29.443	0.0749526	29.496	2.8655	0.137214	29.202	29.195	0.00494973	29.1985	2.1965	0.218166				1.58997	1.58997	0.0304282
72		>bta-miR-2469 MIMAT0012059	UUACUGUAGGGCCUGCGGCUU	32.164	32.079	0.0601061	32.1215	5.982	0.0158212	31.81	31.359	0.318905	31.5845	5.3045	0.0253038				1.59937	1.59937	0.144143
72		>bta-miR-6120-3p MIMAT0024591	UAUGUUGGACAACGUGGAUAGC	33.409	33.094	0.222738	33.2515	5.3025	0.0253389	32.25	32.406	0.110307	32.328	4.622	0.0406106				1.6027	1.6027	0.0343633
72		>bta-miR-26b MIMAT0003531	UUCAAGUAAUUCAGGAUAGGUU	23.627	23.717	0.0636384	23.672	-6.3915	83.9524	23.341	23.094	0.174655	23.2175	-7.086	135.862				1.61832	1.61832	0.0744216
72		>bta-miR-2348 MIMAT0011883	UUCGGGUGGUGUGGAGCGGCC	31.75	31.581	0.119501	31.6655	6.117	0.0144079	30.814	30.92	0.074954	30.867	5.4215	0.0233328				1.61945	1.61945	0.0152483
72		>bta-miR-2448-5p MIMAT0012025	CUGCGGAUACAACCAAACACGG	33.845	34.089	0.172534	33.967	8.4185	0.00292266	33.272	33.063	0.147785	33.1675	7.722	0.00473638				1.62057	1.62057	0.0380784
72		>bta-miR-3120 MIMAT0024572	CACAGCAAGUGUAGACAGGCA	36.446	36.98	0.377595	36.713	9.797	0.00112411	35.703	36.451	0.528917	36.077	9.1	0.00182233				1.62113	1.62113	0.300561
73		>bta-miR-149-3p MIMAT0024571	GAGGGAGGGACGGGGGCUGUGC	20.472	20.47	0.00141479	20.471	-4.586	24.0173	24.276	24.319	0.0304064	24.2975	-5.288	39.0703				1.62676	1.62676	3.16385e-05
73		>bta-miR-6522 MIMAT0025540	UCGGAAUUGUUUGUGUACCUGU	33.485	34.809	0.936208	34.147	4.437	0.0461668	33.447	33.631	0.130109	33.539	3.735	0.0751023				1.62676	1.62676	0.459011
73		>oar-miR-379-5p MIMAT0019247	UGGUAGACUAUGGAACGUAGGC	26.685	Undetermined	#DIV/0!	26.685	-0.2545	1.19292	26.346	24.842	1.06349	26.346	-0.956999	1.94127				1.62732	1.62732	#DIV/0!
73		>bta-miR-2430 MIMAT0012000	UCUGGGUCGGCAGGGGUUUCCGG	32.034	32.065	0.0219191	32.0495	5.9085	0.0166481	31.239	31.261	0.0155559	31.25	5.198	0.0272424				1.63637	1.63637	0.000564628
73		>bta-miR-2366 MIMAT0011904	UGGGUCACAGAAGAGGGUCUGG	33.082	32.833	0.17607	32.9575	4.2825	0.0513853	30.803	30.522	0.198697	30.6625	3.572	0.0840855				1.63637	1.63637	0.00662438
73		>bta-miR-2342 MIMAT0011877	CUCUGCGGAAGUUGGCGCUUU	32.879	Undetermined	#DIV/0!	32.879	5.8975	0.0167755	32.346	32.159	0.132229	32.2525	5.187	0.0274509				1.63637	1.63637	#DIV/0!
73		>bta-miR-2284ab MIMAT0030437	UAAAAGUUUGGUUGGGUUUUU	32.334	32.729	0.279308	32.5315	6.3235	0.0124864	32.432	32.5	0.0480838	32.466	5.61	0.0204749				1.63978	1.63978	0.774825
73		>bta-miR-2384 MIMAT0011933	AACUGUACUGGAAGGAUGGAUGG	28.843	29.289	0.315369	29.066	3.762	0.0737098	28.488	28.517	0.0205056	28.5025	3.0445	0.121203				1.64433	1.64433	0.127808
74		>oar-miR-374b MIMAT0030063	AUAUAAUACAACCUGCUAAGU	23.926	23.839	0.0615182	23.8825	-2.5445	5.83406	23.077	23.074	0.0021215	23.0755	-3.2735	9.6699				1.65749	1.65749	0.00289638
74		>bta-miR-124a MIMAT0003811	UAAGGCACGCGGUGAAUGCCAAG	33.292	33.209	0.05869	33.2505	6.417	0.0117028	33.864	33.827	0.0261621	33.8455	5.683	0.0194647				1.66325	1.66325	0.00578096
74		>oar-miR-541-5p MIMAT0019323	AAAGGAUUCUGCUGUCGGUCCCACU	32.403	32.349	0.0381844	32.376	4.8025	0.0358347	32.319	32.074	0.17324	32.1965	4.0665	0.0596845				1.66555	1.66555	0.288745
74		>bta-miR-1777a MIMAT0012032	UGGGGGCGGUGGGGGGCGGG	23.827	23.663	0.115965	23.745	-1.7215	3.29779	23.183	23.124	0.0417193	23.1535	-2.4645	5.51935				1.67365	1.67365	0.0210237
74		>bta-miR-152 MIMAT0009238	UCAGUGCAUGACAGAACUUGGG	22.957	22.922	0.0247486	22.9395	-1.7585	3.38346	21.746	22.769	0.723369	22.2575	-2.5065	5.6824				1.67946	1.67946	0.314217
74		>bta-miR-28 MIMAT0009272	AAGGAGCUCACAGUCUAUUGAG	24.071	24.082	0.0077793	24.0765	-3.164	8.96311	24.022	24.006	0.0113129	24.014	-3.915	15.0846				1.68296	1.68296	0.0232883
74		>bta-miR-1814a MIMAT0011874	AGGUUUUUUGGUUUUGUUUU	34.62	34.764	0.101824	34.692	8.265	0.00325078	34.037	33.687	0.247486	33.862	7.513	0.00547472				1.68413	1.68413	0.0482488
74		>bta-miR-2322-3p MIMAT0011851	AUGAGGAUGGACUUAGCUUUCG	32.749	32.866	0.0827319	32.8075	6.7315	0.00941057	32.269	32.461	0.135763	32.365	5.9785	0.0158596				1.6853	1.6853	0.0588987
75		>bta-miR-2311 MIMAT0011826	UACUGAAACUGUGCUCGUGGUGU	27.247	27.214	0.0233338	27.2305	1.64	0.320856	26.444	26.653	0.147785	26.5485	0.885	0.541487				1.68763	1.68763	0.0232282
75		>bta-miR-424-3p MIMAT0015304	CAAAACGUGAGGCGCUGCUAU	31.06	30.749	0.219909	30.9045	0.841	0.558257	30.441	30.334	0.0756607	30.3875	0.0839996	0.943438				1.68997	1.68997	0.0880198
75		>bta-miR-217 MIMAT0009267	UACUGCAUCAGGAACUGAUUGGAU	33.327	33.377	0.0353548	33.352	7.276	0.00645217	32.817	32.992	0.123743	32.9045	6.518	0.0109115				1.69114	1.69114	0.0389529
75		>oar-miR-133 MIMAT0014972	UUGGUCCCCUUCAACCAGCUGU	27.916	27.984	0.0480825	27.95	0.1575	0.896577	27.173	27.241	0.0480825	27.207	-0.604	1.51992				1.69525	1.69525	0.00416177
75		>bta-miR-2385-5p MIMAT0011935	CUGGGGCAAGUGGAGUACGUU	29.157	28.966	0.135057	29.0615	2.684	0.155609	28.317	28.272	0.0318199	28.2945	1.919	0.264438				1.69937	1.69937	0.0159725
75		>bta-miR-2285h MIMAT0024583	GAAAACCGAAACGAACUUUAUG	34.275	34.381	0.0749526	34.328	8.7025	0.00240042	33.328	33.838	0.360626	33.583	7.929	0.0041033				1.70941	1.70941	0.103576
75		>bta-miR-2405 MIMAT0011963	UGUGUGGUUUGUUUGGCCUC	33.04	32.416	0.441235	32.728	5.8945	0.0168104	33.466	33.101	0.258092	33.2835	5.121	0.0287359				1.70941	1.70941	0.264145
75		>oar-miR-433-3p MIMAT0019242	AUCAUGAUGGGCUCCUCGGUGU	31.294	31.323	0.0205056	31.3085	4.3925	0.047613	30.561	30.627	0.046669	30.594	3.617	0.0815031				1.71178	1.71178	0.00253531
76		>bta-miR-2461-3p MIMAT0012048	UCAGACUGAGAGCAGUGUGCCU	35.434	35.427	0.00494973	35.4305	5.7325	0.0188082	35.083	34.892	0.135059	34.9875	4.9535	0.0322737				1.71594	1.71594	0.043521
76		>bta-miR-134 MIMAT0009227	UGUGACUGGUUGACCAGAGUGG	30.673	29.418	0.88742	30.0455	3.5825	0.0834757	30.227	30.209	0.0127277	30.218	2.795	0.144086				1.72608	1.72608	0.809207
76		>bta-miR-31 MIMAT0003548	AGGCAAGAUGCUGGCAUAGCU	28.795	28.764	0.0219204	28.7795	-1.257	2.38998	28.533	28.989	0.32244	28.761	-2.045	4.12673				1.72668	1.72668	0.942853
76		>bta-miR-10b MIMAT0003839	UACCCUGUAGAACCGAAUUUGUG	23.015	23.012	0.0021215	23.0135	-3.6325	12.402	22.606	22.62	0.00989945	22.613	-4.424	21.4663				1.73087	1.73087	0.000319362
76		>bta-miR-2381 MIMAT0011929	CAGGCUGCUCUGUGCUUGGCU	28.645	31.741	2.1892	28.645	2.0865	0.235451	27.878	28.145	0.188798	28.0115	1.289	0.409234				1.73809	1.73809	0.295454
76		>bta-miR-2371 MIMAT0011916	UAUAGUUUUGUGUGGUUUUU	31.948	31.989	0.0289916	31.9685	5.029	0.0306281	31.518	31.545	0.0190922	31.5315	4.2285	0.0533451				1.7417	1.7417	0.00314017
76		>bta-miR-101 MIMAT0003520	UACAGUACUGUGAUAACUGAA	24.297	24.02	0.195869	24.1585	-5.3865	41.831	23.577	23.564	0.00919273	23.5705	-6.188	72.9078				1.74291	1.74291	0.0513574
76		>bta-miR-455-3p MIMAT0003836	GCAGUCCAUGGGCAUAUACACU	26.532	26.535	0.0021215	26.5335	-0.448	1.36415	25.991	25.625	0.258801	25.808	-1.2575	2.39081				1.7526	1.7526	0.0581356
77		>bta-miR-2436-5p MIMAT0012008	CGGCGCAGCUGUCGGGAGGGCG	29.542	29.665	0.0869749	29.6035	3.571	0.0841437	28.66	28.691	0.0219204	28.6755	2.7605	0.147573				1.75382	1.75382	0.0046385
77		>bta-miR-126-3p MIMAT0003540	CGUACCGUGAGUAAUAAUGCG	19.935	20.084	0.105359	20.0095	-6.368	82.596	19.177	19.215	0.0268701	19.196	-7.1795	144.959				1.75503	1.75503	0.00881443
77		>bta-miR-2284h-5p MIMAT0012019	CCCAAAAGUUCGUUCGGGUUU	35.581	35.852	0.191626	35.7165	8.6755	0.00244576	34.78	35.182	0.284257	34.981	7.8595	0.00430581				1.76052	1.76052	0.0936193
77		>bta-miR-628 MIMAT0009356	AUGCUGACAUAUUUACUAGAGG	29.793	29.876	0.05869	29.8345	2.8405	0.139613	29.155	29.064	0.0643478	29.1095	2.0195	0.246644				1.76663	1.76663	0.00713821
77		>oar-let-7b MIMAT0014963	UGAGGUAGUAGGUUGUGUGGU	15.826	15.871	0.0318199	15.8485	-9.1305	560.473	15.1	14.943	0.111016	15.0215	-9.958	994.619				1.77461	1.77461	0.00961002
77		>oar-miR-23b MIMAT0030049	AUCACAUUGCCAGGGAUU	22.003	22.07	0.0473758	22.0365	-7.629	197.951	21.486	21.373	0.0799037	21.4295	-8.4595	352.017				1.7783	1.7783	0.0115082
77		>oar-let-7a MIMAT0030022	UGAGGUAGUAGGUUGUAUAGUU	15.827	16.127	0.212133	15.977	-9.002	512.71	15.111	15.167	0.0395978	15.139	-9.8405	916.823				1.78819	1.78819	0.0315939
77		>bta-miR-2408 MIMAT0011966	CACGUGUGUGAGCUCAGCCGG	32.019	31.954	0.0459623	31.9865	4.474	0.0449978	30.954	30.627	0.231224	30.7905	3.635	0.0804926				1.78881	1.78881	0.0188785
78		>bta-miR-2287 MIMAT0011794	CUGGGACUGGUGGCAGCACUU	29.328	29.317	0.00777795	29.3225	1.129	0.457233	28.881	Undetermined	#DIV/0!	28.881	0.2845	0.821026				1.79564	1.79564	#DIV/0!
78		>oar-miR-23a MIMAT0030048	AUCACAUUGCCAGGGAUUUCCA	19.584	19.608	0.0169707	19.596	-6.545	93.3773	18.644	18.679	0.02475	18.6615	-7.3905	167.789				1.79689	1.79689	0.000515218
78		>bta-miR-129 MIMAT0009220	CUUUUUGCGGUCUGGGCUUGCU	34.406	34.325	0.0572739	34.3655	7.9385	0.00407637	33.605	33.277	0.23193	33.441	7.092	0.00732985				1.79813	1.79813	0.031803
78		>bta-let-7d MIMAT0003810	AGAGGUAGUAGGUUGCAUAGUU	24.151	24.136	0.0106062	24.1435	-3.006	8.03334	23.432	23.46	0.0197989	23.446	-3.853	14.45				1.79876	1.79876	0.000518077
78		>oar-miR-154b-5p MIMAT0019317	AGAGGUCUUCCAUGGUGCAUUCG	28.056	27.974	0.0579819	28.015	1.9665	0.255873	27.807	27.673	0.0947515	27.74	1.116	0.461371				1.80313	1.80313	0.0727892
78		>bta-let-7b MIMAT0004331	UGAGGUAGUAGGUUGUGUGGUU	18.976	19.022	0.0325266	18.999	-13.3175	10208.6	18.411	18.364	0.0332333	18.3875	-14.175	18497				1.8119	1.8119	0.00287899
78		>bta-miR-7861 MIMAT0030441	UGCUACCUAGUCUGAGUGAGUGA	28.01	28.389	0.267993	28.1995	1.8785	0.271966	27.42	27.618	0.140007	27.519	1.014	0.495171				1.82071	1.82071	0.086147
78		>bta-miR-25 MIMAT0003853	CAUUGCACUUGUCUCGGUCUGA	22.717	22.65	0.0473758	22.6835	-3.7895	13.8278	21.367	21.469	0.0721244	21.418	-4.654	25.1764				1.82071	1.82071	0.00231676
79		>bta-miR-2897 MIMAT0013855	GGUGGGAGGGUCCCACCGAG	29.139	29.031	0.0763674	29.085	2.8075	0.142843	28.26	28.324	0.0452543	28.292	1.942	0.260255				1.82197	1.82197	0.00620708
79		>bta-miR-2324 MIMAT0011853	UGGGGUUGGGGCAGUGUGGCUGU	30.033	30.068	0.0247486	30.0505	3.9745	0.0636145	29.25	29.724	0.335169	29.487	3.1005	0.116589				1.83274	1.83274	0.141153
79		>bta-miR-15b MIMAT0003792	UAGCAGCACAUCAUGGUUUACA	25.202	25.128	0.0523255	25.165	-3.0285	8.15961	24.704	24.669	0.0247486	24.6865	-3.91	15.0324				1.84229	1.84229	0.00723729
79		>bta-miR-449b MIMAT0009321	AGGCAGUGUAUUGUUAGCUGGC	32.477	32.496	0.013433	32.4865	4.974	0.0318183	31.284	31.188	0.0678827	31.236	4.0805	0.0591081				1.85768	1.85768	0.00152759
79		>bta-miR-2396 MIMAT0011949	UCAUGCACUGGGGUCUUGAUGG	28.374	28.913	0.38113	28.6435	1.6495	0.31875	27.791	27.896	0.0742459	27.8435	0.7535	0.593163				1.8609	1.8609	0.10037
79		>bta-miR-664b MIMAT0030438	UAUUCAUUUAUCUCCCAGCCUAC	24.373	24.535	0.114552	24.454	-1.581	2.99177	23.879	23.942	0.0445475	23.9105	-2.4775	5.56932				1.86155	1.86155	0.0246296
79		>bta-miR-342 MIMAT0003846	UCUCACACAGAAAUCGCACCCAUCU	22.002	22.021	0.0134344	22.0115	-4.1295	17.5026	21.078	20.971	0.0756593	21.0245	-5.0275	32.6158				1.86348	1.86348	0.00301698
79		>bta-miR-2467-5p MIMAT0012056	ACCCCAAGCCUGGCUGCUACCU	26.809	26.685	0.0876816	26.747	1.3615	0.389178	25.998	26.147	0.105359	26.0725	0.4575	0.728247				1.87125	1.87125	0.0200307
80		>bta-miR-2404 MIMAT0011961	UUGCACUGCAUGGUAUCUGC	22.601	22.403	0.140007	22.502	-3.533	11.5755	21.925	21.974	0.0346494	21.9495	-4.4385	21.6831				1.87319	1.87319	0.0324258
80		>bta-miR-6530 MIMAT0025566	CGCGGAGGAAGGUAAGACGG	33.383	33.461	0.0551537	33.422	7.219	0.0067122	33.475	33.705	0.162637	33.59	6.2895	0.0127841				1.90461	1.90461	0.300706
80		>bta-miR-2285y MIMAT0029944	AAAACCCAAACAAACUUUUUU	33.071	33.303	0.16405	33.187	6.0375	0.0152241	39.43	32.394	4.9752	32.394	5.095	0.0292585				1.92185	1.92185	0.51982
80		>oar-miR-374a MIMAT0030062	UUAUAAUACAACCUGAUAAGUG	24.06	24.222	0.114552	24.141	-1.4075	2.65277	22.919	23.253	0.236173	23.086	-2.3595	5.13192				1.93455	1.93455	0.029585
80		>oar-miR-3957-5p MIMAT0019325	CUCGGAGAGUGGAGCUGUGGGUGU	30.537	30.854	0.224152	30.6955	5.703	0.0191967	29.733	29.89	0.111015	29.8115	4.739	0.0374472				1.95071	1.95071	0.0377793
80		>bta-miR-192 MIMAT0003820	CUGACCUAUGAAUUGACAGCCAG	26.824	26.981	0.111017	26.9025	1.354	0.391206	25.864	25.802	0.0438408	25.833	0.3875	0.764453				1.95409	1.95409	0.00617007
80		>bta-miR-191 MIMAT0003819	CAACGGAAUCCCAAAAGCAGCUG	24.51	24.53	0.0141425	24.52	-5.2415	37.8311	23.812	23.824	0.00848467	23.818	-6.212	74.1308				1.95952	1.95952	0.000275856
80		>bta-miR-196b MIMAT0009256	UAGGUAGUUUCCUGUUGUUGGGA	28.716	28.593	0.0869736	28.6545	-1.1095	2.15771	27.711	27.872	0.113844	27.7915	-2.0935	4.26782				1.97794	1.97794	0.0135009
81		>oar-miR-194 MIMAT0030039	UGUAACAGCAACUCCAUGUGGA	25.93	25.873	0.0403059	25.9015	-0.9255	1.89934	25.029	25.085	0.0395978	25.057	-1.9105	3.7594				1.97932	1.97932	0.00223076
81		>bta-miR-374b MIMAT0009302	AUAUAAUACAACCUGCUAAGUG	23.798	23.685	0.0799037	23.7415	-2.021	4.05865	22.532	22.575	0.0304064	22.5535	-3.0135	8.07521				1.98963	1.98963	0.00257942
81		>bta-miR-2441 MIMAT0012016	ACAGGACAGGACAGUGGGAG	33.118	33.123	0.00353629	33.1205	2.811	0.142497	32.084	31.982	0.0721244	32.033	1.8155	0.284106				1.99377	1.99377	0.00219728
81		>oar-miR-3959-3p MIMAT0019303	UGUAUGUCAACUGAUCCACAGU	28.959	29.008	0.0346481	28.9835	2.5925	0.165798	28.341	28.183	0.111722	28.262	1.5905	0.332056				2.00277	2.00277	0.0128884
81		>bta-miR-2285f MIMAT0024581	AAAACCUGAAUGAACUUUUUGG	30.867	30.793	0.0523268	30.83	4.003	0.0623702	29.966	29.965	0.000706718	29.9655	2.998	0.125173				2.00694	2.00694	0.00182716
81		>bta-miR-760-5p MIMAT0009372	CCCCUCAGUCCACCAGAGCCCG	33.398	33.254	0.101821	33.326	6.41	0.0117597	32.365	32.392	0.0190895	32.3785	5.4015	0.0236585				2.01182	2.01182	0.00592406
81		>bta-miR-2284r MIMAT0012010	UUGGCCCAAAAGUUCGUUCGGAU	34.942	34.446	0.350727	34.694	4.984	0.0315985	33.635	33.921	0.202235	33.778	3.974	0.0636366				2.01391	2.01391	0.0853544
81		>bta-miR-2891 MIMAT0013849	AUCUUUGGGCUAGGUUAGUU	35.104	35.224	0.0848521	35.164	9.5385	0.0013447	34.275	34.074	0.142129	34.1745	8.5205	0.00272316				2.02511	2.02511	0.0137056
82		>bta-miR-2376 MIMAT0011922	CCUCUGAGAUCUUGCUAGGCGCU	33.494	33.361	0.0940448	33.4275	7.837	0.00437349	32.63	32.33	0.212131	32.48	6.8165	0.00887214				2.02862	2.02862	0.0287034
82		>bta-miR-2416 MIMAT0011980	UGCAGUGCCCACUGUGGAAGAUG	29.9	32.213	1.63554	31.0565	4.5915	0.0414783	30.373	30.839	0.329513	30.606	3.5615	0.0846997				2.04203	2.04203	0.739317
82		>bta-miR-2406 MIMAT0011964	AAGGGAAGAAGGAAGCUGGAUU	32.984	32.673	0.219911	32.8285	0.2005	0.870249	32.033	31.943	0.0636397	31.988	-0.842001	1.79253				2.0598	2.0598	0.0351508
82		>bta-miR-27a-5p MIMAT0012532	AGGGCUUAGCUGCUUGUGAGCA	30.9	31.015	0.0813171	30.9575	4.239	0.0529583	29.893	29.813	0.0565685	29.853	3.196	0.109121				2.06051	2.06051	0.00399767
82		>bta-miR-187 MIMAT0009248	UCGUGUCUUGUGUUGCAGCCGG	30.87	30.894	0.0169693	30.882	3.868	0.0684882	30.255	29.949	0.216375	30.102	2.8165	0.141954				2.07268	2.07268	0.0366007
82		>bta-miR-660 MIMAT0004344	UACCCAUUGCAUAUCGGAGCUG	28.792	28.83	0.0268701	28.811	-0.734	1.66324	27.997	27.947	0.0353548	27.972	-1.7865	3.44977				2.07412	2.07412	0.00139777
82		>bta-miR-504 MIMAT0009340	AGACCCUGGUCUGCACUCUGUC	30.502	30.498	0.00282957	30.5	3.2035	0.108555	29.456	29.394	0.0438408	29.425	2.151	0.225157				2.07412	2.07412	0.00083401
82		>bta-miR-2334 MIMAT0011867	ACAGCAGCCUGUGUUCUCACCU	31.447	31.562	0.0813171	31.5045	4.1175	0.0576115	30.278	30.445	0.118087	30.3615	3.064	0.119576				2.07556	2.07556	0.00777583
83		>bta-miR-2285j MIMAT0024585	AAAAACCAGAACGAACUUUUUG	33.76	33.816	0.0396005	33.788	7.644	0.0049995	33.187	33.363	0.12445	33.275	6.567	0.0105472				2.10965	2.10965	0.0309103
83		>bta-miR-2471-3p MIMAT0012062	UCUGAUGAAGACAGCCCUGCU	32.851	32.824	0.0190922	32.8375	6.4465	0.0114659	31.996	32.074	0.0551551	32.035	5.3635	0.0242899				2.11844	2.11844	0.00263439
83		>bta-miR-197 MIMAT0009257	UUCACCACCUUCUCCACCCAGC	28.083	28.073	0.00707123	28.078	2.526	0.173619	27.09	27.015	0.0530335	27.0525	1.4425	0.367929				2.11917	2.11917	0.00135821
83		>bta-miR-2285p MIMAT0025532	AAAAACUUGAGUGAACUUUUGG	37.204	38.093	0.628618	37.6485	7.585	0.0052082	37.268	36.321	0.669632	36.7945	6.491	0.0111177				2.13465	2.13465	0.31906
83		>bta-miR-29a MIMAT0003518	CUAGCACCAUCUGAAAUCGGUUA	20.145	19.946	0.140715	20.0455	-7.1055	137.711	20.664	20.421	0.171827	20.5425	-8.205	295.088				2.14281	2.14281	0.0870113
83		>oar-miR-655-5p MIMAT0019300	AGAGGUUAUCCGUGUUAUGUUC	34.412	33.771	0.453255	34.0915	6.943	0.00812735	34.208	34.336	0.0905085	34.272	5.842	0.0174334				2.14503	2.14503	0.636233
83		>oar-miR-10a MIMAT0030030	UACCCUGUAGAUCCGAAUUUG	24.964	25.053	0.0629317	25.0085	-0.458	1.37364	23.992	24.109	0.0827306	24.0505	-1.5675	2.96391				2.15771	2.15771	0.00583497
83		>bta-miR-7863 MIMAT0030445	AUGGACUGUCACCUGAGGAGC	33.346	33.029	0.224154	33.1875	6.111	0.0144679	32.199	32.176	0.0162653	32.1875	5	0.03125				2.15995	2.15995	0.0243366
84		>bta-miR-10a MIMAT0003786	UACCCUGUAGAUCCGAAUUUGUG	24.177	24.158	0.0134344	24.1675	-3.219	9.31141	23.468	23.455	0.00919273	23.4615	-4.339	20.2381				2.17347	2.17347	0.000265715
84		>bta-miR-2471-5p MIMAT0012061	GAGGAUCUGUCUAAUCUCAGAGG	34.013	34.087	0.0523268	34.05	8.0175	0.00385915	33.128	32.496	0.446891	32.812	6.897	0.00839067				2.17423	2.17423	0.0601485
84		>bta-miR-2466-3p MIMAT0012055	GCAGCCCCUCCGUCUGACUCAG	33.445	33.363	0.0579833	33.404	3.5515	0.0852888	32.214	32.001	0.150615	32.1075	2.4285	0.185758				2.17799	2.17799	0.00765894
84		>bta-miR-2327 MIMAT0011856	AGGGGGCGAGACUCAAGCACUGGC	34.303	34.646	0.242537	34.4745	8.1535	0.00351198	33.687	33.34	0.245366	33.5135	7.0085	0.0077666				2.21146	2.21146	0.0588149
84		>bta-miR-545-5p MIMAT0003806	UCAGUAAAUGUUUAUUGGAUG	31.334	31.382	0.0339414	31.358	5.214	0.026942	30.89	30.655	0.166169	30.7725	4.0645	0.0597673				2.21837	2.21837	0.0394854
84		>bta-miR-2331-5p MIMAT0011863	GGCUUCCGUGCCUGCAGAUGUCU	30.979	30.979	0	30.979	4.756	0.0370085	30.029	29.806	0.157685	29.9175	3.6055	0.0821554				2.21991	2.21991	0.010854
84		>bta-miR-1434-3p MIMAT0012040	GAAGAAAUCUAAGGUCUGAGG	26.545	26.784	0.168999	26.6645	0.456501	0.728752	26.149	26.155	0.00424301	26.152	-0.704	1.62901				2.23535	2.23535	0.0503311
84		>bta-miR-2387 MIMAT0011939	UGGAAGGCCUGGCUUUGCAGCG	32.104	32.255	0.106774	32.1795	5.103	0.0290967	31.141	31.099	0.0296984	31.12	3.9325	0.0654937				2.2509	2.2509	0.00542642
85		>bta-miR-2285b MIMAT0011833	AAAAUCUGAGUGAACUUUUUGG	33.874	33.647	0.160514	33.7605	6.4395	0.0115217	33.601	32.576	0.724786	33.0885	5.2465	0.0263418				2.28627	2.28627	0.328893
85		>bta-miR-1388-5p MIMAT0013590	AGGACUGUCCAACCUGAGAAU	30.017	30.058	0.0289916	30.0375	-2.279	4.85341	29.132	29.048	0.0593967	29.09	-3.4725	11.1001				2.28707	2.28707	0.00242416
85		>oar-miR-432 MIMAT0001416	UCUUGGAGUAGGUCAUUGGGUGG	31.052	31.125	0.0516188	31.0885	1.3785	0.384618	29.954	30.024	0.0494973	29.989	0.184999	0.879649				2.28707	2.28707	0.00210865
85		>bta-miR-2285k MIMAT0024586	AAAACCGGAAUGAACUUUUUG	33.116	34.16	0.738219	33.638	7.247	0.00658318	32.73	32.707	0.0162626	32.7185	6.047	0.0151242				2.2974	2.2974	0.22029
85		>bta-miR-2453 MIMAT0012034	UCCUCAGGGCAGGAAGUGCGCAG	34.938	34.533	0.286377	34.7355	4.426	0.0465201	33.494	33.392	0.0721257	33.443	3.2255	0.106912				2.2982	2.2982	0.0251237
85		>bta-miR-584 MIMAT0009352	UGGUUUGCCUGGGACUGAG	31.589	31.215	0.264458	31.402	3.8285	0.0703893	30.825	30.688	0.0968744	30.7565	2.6265	0.161936				2.30058	2.30058	0.0834452
85		>bta-miR-3432a MIMAT0017396	UGCGGGAUCUUUAGUUGUGGUG	Undetermined	26.981	#DIV/0!	26.981	-5.647	50.1091	26.001	25.955	0.0325266	25.978	-6.852	115.52				2.30538	2.30538	#DIV/0!
85		>bta-miR-2901 MIMAT0013859	CCGAGUGCUCCCGCGAGCGCU	31.174	31.044	0.0919233	31.109	4.5215	0.0435404	29.317	30.914	1.12925	30.1155	3.3155	0.100447				2.30697	2.30697	0.340692
86		>bta-miR-2355-3p MIMAT0011892	AUUGUCCUUGCUGUUUGGAGAU	32.093	32.265	0.121623	32.179	5.0645	0.0298837	31.122	31.169	0.0332346	31.1455	3.857	0.0690124				2.30937	2.30937	0.00735939
86		>bta-miR-3660 MIMAT0025555	ACUGACAGGAGAGCAUUUUAA	32.27	32.284	0.00989945	32.277	5.804	0.0178987	30.539	30.797	0.182434	30.668	4.596	0.0413491				2.31017	2.31017	0.00638518
86		>bta-miR-129-5p MIMAT0009221	CUUUUUGCGGUCUGGGCUUGCU	33.277	33.498	0.156271	33.3875	5.814	0.0177751	32.956	32.513	0.313249	32.7345	4.6045	0.0411062				2.31258	2.31258	0.118657
86		>oar-miR-758-5p MIMAT0019261	UGGUUGACCAGAGAGCACACG	35.18	34.953	0.160514	35.0665	7.68	0.00487629	34.271	Undetermined	#DIV/0!	34.271	6.4705	0.0112768				2.31258	2.31258	#DIV/0!
86		>oar-miR-152 MIMAT0030035	UCAGUGCAUGACAGAACUUGG	26.65	26.502	0.104651	26.576	-3.134	8.77865	25.479	25.424	0.0388911	25.4515	-4.3525	20.4284				2.32705	2.32705	0.00489242
86		>bta-miR-2386 MIMAT0011938	UGUUUGGUUUUUCGUUUUCC	36.267	37.958	1.19572	37.1125	10.9715	0.000498023	35.944	35.66	0.200819	35.802	9.75	0.00116134				2.33189	2.33189	0.265971
86		>bta-miR-324 MIMAT0009285	CGCAUCCCCUAGGGCAUUGGUGU	27.605	27.647	0.0296984	27.626	0.709999	0.611321	26.468	26.461	0.00494973	26.4645	-0.5125	1.42652				2.33351	2.33351	0.000335798
86		>bta-miR-763 MIMAT0009374	CCAGCUGGGAGGAACCAGUGGC	30.618	30.53	0.0622249	30.574	3.4255	0.0930726	30.711	30.539	0.121623	30.625	2.195	0.218393				2.34648	2.34648	0.650269
87		>bta-miR-365-3p MIMAT0004341	UAAUGCCCCUAAAAAUCCUUAU	24.634	24.559	0.0530335	24.5965	-1.8685	3.65153	23.962	23.922	0.0282836	23.942	-3.1025	8.58906				2.35218	2.35218	0.0041901
87		>bta-miR-873 MIMAT0009377	GCAGGAACUUGUGAGUCUCCU	34.255	34.966	0.502752	34.6105	8.1415	0.00354131	33.554	33.75	0.138592	33.652	6.9045	0.00834715				2.35708	2.35708	0.121599
87		>bta-miR-6532 MIMAT0025568	AGUGCGGACAGGAAAGACGGUUU	24.655	24.535	0.0848534	24.595	-1.953	3.87179	23.761	23.907	0.103238	23.834	-3.19	9.12611				2.35708	2.35708	0.0150706
87		>bta-miR-532 MIMAT0003848	CAUGCCUUGAGUGUAGGACCGU	28.114	28.031	0.05869	28.0725	1.4805	0.358365	26.924	26.977	0.0374763	26.9505	0.242	0.845573				2.35953	2.35953	0.00192036
87		>bta-miR-2447 MIMAT0012024	UCUGGGAACCGGUUUGGCUGCU	Undetermined	35.89	#DIV/0!	35.89	8.9085	0.00208101	35.201	34.261	0.664679	34.731	7.6655	0.00492555				2.3669	2.3669	#DIV/0!
87		>bta-miR-2448-3p MIMAT0012026	GUGGUUGAUUGGAUCCGUGGGU	34.491	34.287	0.144251	34.389	4.679	0.0390374	33.241	33.231	0.00707258	33.236	3.432	0.0926542				2.37348	2.37348	0.00775391
87		>bta-miR-149-5p MIMAT0024570	UCUGGCUCCGUGUCUUCACUCCC	31.558	31.7	0.100409	31.629	1.9635	0.256405	30.508	30.698	0.134351	30.603	0.714	0.609628				2.37759	2.37759	0.0131002
87		>bta-miR-544b MIMAT0009345	AUUCUGCAUUUCUAACAAGUUC	Undetermined	34.131	#DIV/0!	34.131	7.304	0.00632815	33.395	32.634	0.538109	33.0145	6.047	0.0151242				2.38999	2.38999	#DIV/0!
88		>bta-miR-2293 MIMAT0011801	UGAUUUUGUUGUUUUGUAUU	35.757	35.996	0.168997	35.8765	10.3245	0.000779858	34.595	34.743	0.104651	34.669	9.059	0.00187486				2.40411	2.40411	0.0132802
88		>bta-miR-1306 MIMAT0009974	CCACCUCCCCUGCAAACGUCC	Undetermined	28.495	#DIV/0!	28.495	2.046	0.242154	27.243	27.122	0.0855601	27.1825	0.7765	0.583781				2.41078	2.41078	#DIV/0!
88		>bta-miR-2318 MIMAT0011841	GUGUAUGAUGAAUUAUCUGACC	34.439	34.593	0.108894	34.516	8.26	0.00326206	33.862	34.056	0.137179	33.959	6.9815	0.00791333				2.42587	2.42587	0.0460497
88		>oar-miR-134-5p MIMAT0019308	UGUGACUGGUUGACCAGAGGG	38.011	32.57	3.84737	32.57	6.426	0.01163	31.854	39.048	5.08693	31.854	5.146	0.0282423				2.42839	2.42839	0.974843
88		>bta-miR-6529a MIMAT0025565	GAGAGAUCAGAGGCGCAGAGU	30.244	30.314	0.0494973	30.279	3.806	0.0714957	28.588	28.602	0.00989945	28.595	2.523	0.173981				2.43345	2.43345	0.000448941
88		>bta-miR-2401 MIMAT0011958	AGAGCUUGUGUCUAGGGCUG	37.662	38.417	0.533866	38.0395	11.095	0.000457164	36.385	37.621	0.873984	37.003	9.81	0.00111403				2.43682	2.43682	0.288664
88		>bta-miR-2357 MIMAT0011894	UUGGUCUGGCACAGAGCAUGUGAG	31.246	31.387	0.0997012	31.3165	6.0125	0.0154902	30.273	30.085	0.132937	30.179	4.721	0.0379173				2.44782	2.44782	0.0105025
88		>bta-miR-2425-3p MIMAT0011995	UUCGUAGACCCUGCCCUCCU	34.437	36.759	1.6419	35.598	5.5345	0.0215749	34.537	34.546	0.00636586	34.5415	4.238	0.052995				2.45632	2.45632	0.458886
89		>bta-miR-2298 MIMAT0011806	GACUGAUGUUGUUGUUUGCA	32.031	31.331	0.494974	31.681	4.854	0.0345781	30.513	Undetermined	#DIV/0!	30.513	3.5455	0.0856442				2.47684	2.47684	#DIV/0!
89		>bta-miR-2310 MIMAT0011822	GUUUUGUUUGGGUUUGUUUCU	32.418	32.648	0.162634	32.533	5.9455	0.0162266	30.66	32.207	1.09389	31.4335	4.6335	0.0402882				2.48285	2.48285	0.294955
89		>bta-miR-1 MIMAT0009214	UGGAAUGUAAAGAAGUAUGUAU	26.287	26.174	0.0799037	26.2305	-1.501	2.83039	25.16	25.211	0.0360629	25.1855	-2.814	7.03231				2.48457	2.48457	0.00350029
89		>bta-miR-1777b MIMAT0012046	GGGGGCGGUGGGGGGCGGGG	26.041	25.941	0.0707109	25.991	-0.0414991	1.02918	24.457	24.658	0.142129	24.5575	-1.3575	2.56241				2.48975	2.48975	0.00607594
89		>bta-miR-106a MIMAT0003784	AAAAGUGCUUACAGUGCAGGUA	26.346	26.42	0.0523255	26.383	-0.407	1.32593	24.649	24.761	0.0791956	24.705	-1.7325	3.32303				2.5062	2.5062	0.00159612
89		>bta-miR-2424 MIMAT0011993	AGAUCUUUGGUAAUCUGAUGGCU	24.257	23.921	0.237588	24.089	-0.89	1.85318	22.717	22.803	0.0608115	22.76	-2.2195	4.65732				2.51316	2.51316	0.0166037
89		>bta-miR-199b MIMAT0003821	CCCAGUGUUUAGACUAUCUGUUC	27.637	24.408	2.28325	24.408	-1.975	3.93128	23.506	23.473	0.0233352	23.4895	-3.306	9.8902				2.51577	2.51577	0.257241
89		>bta-miR-2456 MIMAT0012041	ACGCACUGUCCUGGGAAGUGG	33.253	33.238	0.0106062	33.2455	5.453	0.0228288	31.825	32.02	0.137886	31.9225	4.1115	0.0578515				2.53414	2.53414	0.00541889
90		>bta-miR-2398 MIMAT0011953	AUCUAGGGACGCGUCGGCAACU	27.721	27.863	0.100409	27.792	2.7995	0.143637	26.452	26.597	0.102531	26.5245	1.452	0.365514				2.54471	2.54471	0.00634857
90		>oar-miR-543-5p MIMAT0019271	ACCUGUGGUGCUUAAGGAG	32.59	32.841	0.177483	32.7155	4.984	0.0315985	31.464	31.791	0.231224	31.6275	3.628	0.080884				2.55974	2.55974	0.034065
90		>bta-miR-2354 MIMAT0011890	UAGUAGGUUGUGUUGUUUAGU	28.447	28.514	0.0473758	28.4805	2.932	0.131033	27.072	26.956	0.0820252	27.014	1.5685	0.337159				2.57309	2.57309	0.00207954
90		>oar-miR-136 MIMAT0001417	ACUCCAUUUGUUUUGAUGAUGGA	22.139	22.027	0.0791956	22.083	-9.0375	525.483	24.087	23.956	0.0926314	24.0215	-10.402	1353.05				2.57487	2.57487	0.0019704
90		>oar-miR-29a MIMAT0014967	UAGCACCAUCUGAAAUCGGUU	21.567	21.55	0.012021	21.5585	-5.556	47.046	20.398	20.332	0.046669	20.365	-6.9235	121.389				2.58023	2.58023	0.000814239
90		>bta-miR-562 MIMAT0009349	AAAGCAGCUGUACCAUUUAC	30.94	30.774	0.11738	30.857	5.305	0.025295	29.461	29.63	0.1195	29.5455	3.9355	0.0653577				2.58381	2.58381	0.00805788
90		>bta-miR-2284q MIMAT0011957	GGCCAAAAAGUUCGUUCGGA	30.402	30.504	0.0721244	30.453	3.663	0.0789454	29.105	28.351	0.533158	28.728	2.2905	0.204405				2.58919	2.58919	0.045355
90		>bta-miR-2450a MIMAT0012030	UGGGCAGUAGAGGUGCAUGUG	33.139	32.189	0.671752	32.664	6.588	0.0103948	31.681	31.511	0.120208	31.596	5.2095	0.0270262				2.59998	2.59998	0.157336
91		>oar-miR-143 MIMAT0030032	UGAGAUGAAGCACUGUAGCUC	19.322	19.116	0.145665	19.219	-7.932	244.214	19.429	19.424	0.00353629	19.4265	-9.321	639.588				2.61897	2.61897	0.181617
91		>oar-miR-25 MIMAT0030050	AUUGCACUUGUCUCGGUCUGA	22.98	22.949	0.0219204	22.9645	-3.623	12.3206	21.659	21.889	0.162634	21.774	-5.026	32.5819				2.64451	2.64451	0.00936739
91		>oar-miR-191 MIMAT0030038	CAACGGAAUCCCAAAAGCAGCU	23.106	23.031	0.0530335	23.0685	-2.522	5.74378	21.68	21.773	0.0657612	21.7265	-3.937	15.3163				2.6666	2.6666	0.0019756
91		>bta-miR-24-3p MIMAT0003840	UGGCUCAGUUCAGCAGGAACAG	19.651	19.889	0.168292	19.77	-6.453	87.6086	18.431	18.43	0.000706718	18.4305	-7.8815	235.813				2.69167	2.69167	0.00780037
91		>bta-miR-133b MIMAT0009226	UUUGGUCCCCUUCAACCAGCUA	26.167	26.402	0.166171	26.2845	0.0285006	0.980439	25.596	25.542	0.0381844	25.569	-1.4085	2.65461				2.70757	2.70757	0.027238
91		>bta-miR-489 MIMAT0009942	GUGACAUCACAUAUAUGGCGAC	36.283	35.895	0.274358	36.089	7.1315	0.00713189	32.54	32.952	0.291327	32.746	5.6855	0.0194309				2.72452	2.72452	0.00708875
91		>bta-miR-2467-3p MIMAT0012057	GAGGGCAGUGAGGCUCAGGGCUG	31.883	31.888	0.00353629	31.8855	4.312	0.0503453	30.825	31.147	0.227687	30.986	2.856	0.138121				2.74347	2.74347	0.0305819
91		>bta-miR-2322-5p MIMAT0011850	AAGAAAGCGAAGUCCAUCCUCAU	34.111	33.741	0.261629	33.926	8.218	0.00335842	32.463	32.439	0.016972	32.451	6.7555	0.00925532				2.75585	2.75585	0.0154325
92		>oar-miR-3957-3p MIMAT0019326	ACGCACAGCACCUCACUGAGCU	30.845	30.91	0.0459623	30.8775	4.2855	0.0512786	29.578	29.468	0.0777808	29.523	2.8145	0.142151				2.77214	2.77214	0.00221709
92		>bta-miR-2332 MIMAT0011865	CGGUUUAAGGUCUUGGAGACAAAG	22.098	22.151	0.0374763	22.1245	-3.342	10.1401	20.771	20.803	0.0226271	20.787	-4.831	28.4627				2.80694	2.80694	0.000535222
92		>bta-miR-6528 MIMAT0025562	AGAGGGAAGAGGGAAGGAGG	26.424	26.444	0.0141425	26.434	0.8255	0.564287	24.906	24.873	0.0233352	24.8895	-0.6875	1.61049				2.85403	2.85403	0.00015602
92		>bta-miR-2409 MIMAT0011967	UCUCACAUGGACGCUGCCCU	33.558	33.407	0.106771	33.4825	7.9305	0.00409903	31.84	32.188	0.246073	32.014	6.404	0.0118088				2.88086	2.88086	0.0162764
92		>oar-miR-16b MIMAT0030036	UAGCAGCACGUAAAUAUUGG	21.395	21.366	0.020507	21.3805	-5.769	54.5308	20.011	19.982	0.0205056	19.9965	-7.3025	157.86				2.89487	2.89487	0.000219462
92		>oar-miR-106a MIMAT0030061	AAAAGUGCUUACAGUGCAGGU	26.04	25.994	0.0325279	26.017	-1.17	2.25012	24.389	24.51	0.0855601	24.4495	-2.71	6.54322				2.90794	2.90794	0.00170066
92		>bta-miR-7862 MIMAT0030442	UGGUGCUCCCUGGAGCUGAGC	29.922	29.796	0.0890964	29.859	4.555	0.0425411	28.457	28.478	0.0148492	28.4675	3.0095	0.12418				2.91905	2.91905	0.00210016
92		>bta-miR-4444 MIMAT0036978	CUCGAGUUGGAAGAGGCG	36.446	34.273	1.53654	35.3595	8.8945	0.0021013	34.304	34.458	0.108894	34.381	7.3365	0.00618719				2.94445	2.94445	0.463809
93		>bta-miR-6122-5p MIMAT0024594	UCAGUUGUACUUUAUCCAGUGC	37.077	36.878	0.140715	36.9775	9.829	0.00109945	36.501	36.888	0.273651	36.6945	8.2645	0.0032519				2.95775	2.95775	0.323066
93		>bta-miR-3957 MIMAT0025548	CUCGGAGAGUGCAGCUGUGG	35.48	35.328	0.107481	35.404	8.363	0.00303729	33.828	34	0.121623	33.914	6.7925	0.00902098				2.97008	2.97008	0.00588083
93		>bta-miR-2472 MIMAT0012063	UCAGGGUUUGGGAUUCAGGUGC	31.725	31.582	0.101116	31.6535	6.175	0.0138401	30.213	30.311	0.0692975	30.262	4.5855	0.0416512				3.00945	3.00945	0.00385785
93		>bta-miR-6523b MIMAT0029951	CUGCUCAAAGUUACCCCAG	36.186	37.005	0.579121	36.5955	11.0435	0.000473778	34.865	35.257	0.277185	35.061	9.451	0.00142878				3.01572	3.01572	0.0774923
93		>bta-miR-2284aa MIMAT0025560	AAAAAAGUUUGUUUGGGUUUU	34.738	34.781	0.0304051	34.7595	8.6155	0.00254963	33.577	33.869	0.206475	33.723	7.015	0.0077317				3.03248	3.03248	0.0196751
93		>bta-miR-2486-3p MIMAT0012082	AAAUGAGGGGCAAAAUCUGUGUU	37.862	37.937	0.0530335	37.8995	8.234	0.00332138	36.901	36.13	0.545179	36.5155	6.6265	0.010121				3.04723	3.04723	0.0701749
93		>bta-miR-2428 MIMAT0011998	UGGCUGGAGUGCGGCGGAGGU	30.298	30.246	0.0367696	30.272	3.724	0.0756771	29.266	29.014	0.178191	29.14	2.116	0.230686				3.04829	3.04829	0.012672
93		>bta-miR-877 MIMAT0009381	GUAGAGGAGAUGGCGCAGGG	29.544	29.586	0.0296984	29.565	3.1	0.116629	Undetermined	28.534	#DIV/0!	28.534	1.4895	0.356136				3.05358	3.05358	#DIV/0!
94		>oar-miR-410-5p MIMAT0019333	CGCCACUUUGGGUACUUGAGGAG	33.706	34.29	0.41295	33.998	8.5195	0.00272505	32.589	32.564	0.0176787	32.5765	6.9	0.00837323				3.07269	3.07269	0.0397686
94		>bta-miR-371 MIMAT0009301	AAGUGCCGCCAUGUUUUGAGUGU	36.175	35.699	0.336581	35.937	9.681	0.00121823	34.865	35.212	0.245366	35.0385	8.061	0.00374452				3.07375	3.07375	0.0927456
94		>bta-miR-2429 MIMAT0011999	AAAAACUUUUCCCUUUUUUU	37.57	37.427	0.101117	37.4985	10.868	0.000535065	36.213	36.21	0.00212285	36.2115	9.2095	0.00168913				3.15688	3.15688	0.00307362
94		>bta-miR-7865 MIMAT0030450	CAGGGAGGGCAGGGGAGGG	28.075	28.35	0.194454	28.2125	0.0190001	0.986917	26.897	26.998	0.0714177	26.9475	-1.649	3.13616				3.17774	3.17774	0.0131446
94		>bta-miR-2458 MIMAT0012043	AUUGGAAAGAGUAAGCUGGUGU	37.279	36.867	0.291327	37.073	8.8415	0.00217993	35.642	35.362	0.197989	35.502	7.163	0.00697786				3.20095	3.20095	0.0242259
94		>bta-miR-6519 MIMAT0025537	UAGCAGCGGGAACAGAGAAA	29.864	29.958	0.0664679	29.911	3.655	0.0793844	28.992	28.908	0.0593967	28.95	1.9725	0.254811				3.20984	3.20984	0.00427443
94		>bta-miR-99b MIMAT0004345	CACCCGUAGAACCGACCUUGCG	27.179	27.392	0.150613	27.2855	-0.0109997	1.00765	25.644	25.498	0.103238	25.571	-1.703	3.25578				3.23105	3.23105	0.00562361
94		>bta-miR-196a MIMAT0009255	UAGGUAGUUUCAUGUUGUUGGG	25.609	25.59	0.0134344	25.5995	-0.9925	1.98963	24.019	24.023	0.00282957	24.021	-2.6875	6.44196				3.23777	3.23777	3.78219e-05
95		>bta-miR-759 MIMAT0009371	GCAGACUGCAAACAAUUUUGAC	34.887	34.871	0.0113156	34.879	8.558	0.00265329	33.316	33.415	0.0700029	33.3655	6.8605	0.00860564				3.24338	3.24338	0.00109579
95		>bta-miR-2309 MIMAT0011821	UGUGAGGGUGGUGGACGGCAGGG	32.103	32.089	0.00989945	32.096	5.6925	0.0193369	30.178	30.231	0.0374777	30.2045	3.995	0.0627169				3.24338	3.24338	0.000209921
95		>bta-miR-2427 MIMAT0011997	AGGUCAUUUCAAAGAGGGCUG	31.131	30.934	0.1393	31.0325	1.3345	0.396529	29.694	29.638	0.0395978	29.666	-0.368	1.29056				3.25465	3.25465	0.00556882
95		>bta-miR-2320-5p MIMAT0011844	UGGCACAGGGUCCAGCUGUCGGC	31.147	31.142	0.00353494	31.1445	5.382	0.0239804	29.166	29.272	0.0749526	29.219	3.652	0.0795497				3.31728	3.31728	0.00075845
95		>bta-miR-490 MIMAT0009331	CAACCUGGAGGACUCCAUGCUG	31.95	31.745	0.144957	31.8475	6.257	0.0130754	30.152	30.193	0.0289916	30.1725	4.509	0.0439193				3.35893	3.35893	0.00387189
95		>bta-miR-3600 MIMAT0016932	ACAGUUCUUCAACUGGCAGCUU	37.439	38.473	0.731149	37.956	12.977	0.000124032	36.415	35.945	0.332341	36.18	11.2005	0.000424926				3.42594	3.42594	0.088836
95		>bta-miR-2403 MIMAT0011960	CUCGGGAAGCUAGCUGGCCUU	29.921	29.531	0.275771	29.726	5.0325	0.0305539	32.577	32.532	0.0318185	32.5545	3.24	0.105843				3.46415	3.46415	0.00478162
95		>bta-miR-2470 MIMAT0012060	UUGUGUGGUUUUGGAUGUCUG	33.829	33.95	0.0855615	33.8895	8.264	0.00325303	32.038	32.201	0.11526	32.1195	6.4655	0.0113159				3.47858	3.47858	0.00327245
96		>oar-miR-329a-5p MIMAT0019265	GAGGUUUUCUAGGUCUCCGUUU	37.539	37.377	0.114553	37.458	11.906	0.000260577	35.855	35.565	0.205062	35.71	10.1	0.000911166				3.49672	3.49672	0.00890794
96		>bta-miR-2291 MIMAT0011799	GCUGAUAGUGAGCGACUGGGGCAG	33.34	33.81	0.332341	33.575	7.126	0.00715912	32.113	31.328	0.555079	31.7205	5.3145	0.0251291				3.51008	3.51008	0.055807
96		>bta-miR-2284z MIMAT0025559	AAAAAAGUUUGUUUGGGUUUUU	35.468	35.917	0.317492	35.6925	9.553	0.00133125	34.457	33.581	0.619425	34.019	7.739	0.00468089				3.51615	3.51615	0.0766806
96		>bta-miR-2285g MIMAT0024582	AAACCUGAACAAGCUUUUUGG	33.559	33.621	0.0438408	33.59	6.0775	0.0148078	31.263	31.571	0.217788	31.417	4.2615	0.0521388				3.52103	3.52103	0.00518539
96		>bta-miR-2446 MIMAT0012023	UAAAAUAUAUUUGAAAUCGGGCC	33.886	33.074	0.574171	33.48	8.4875	0.00278617	31.304	32.164	0.608112	31.734	6.6615	0.00987844				3.54553	3.54553	0.0981276
96		>bta-miR-2330-5p MIMAT0011861	UGGGCUUGGGCAGUGAGGACUGG	30.518	30.45	0.0480825	30.484	4.276	0.0516173	29.12	29.49	0.261629	29.305	2.449	0.183138				3.54799	3.54799	0.0245207
96		>bta-miR-2304 MIMAT0011816	GGUUGUGUGGUUGUGUGUGU	31.609	31.445	0.115965	31.527	4.9395	0.0325884	28.928	30.881	1.38098	29.9045	3.1045	0.116266				3.56771	3.56771	0.239616
96		>bta-miR-100 MIMAT0009215	AACCCGUAGAUCCGAACUUGUG	26.272	26.253	0.0134344	26.2625	-3.4475	10.9094	24.514	24.516	0.00141479	24.515	-5.289	39.0974				3.58383	3.58383	2.98774e-05
97		>bta-miR-6536 MIMAT0025572	UUUAAGUAUACGAUGAACUGC	39.618	39.433	0.130816	39.5255	13.1345	0.000111204	37.953	Undetermined	#DIV/0!	37.953	11.2815	0.000401726				3.61251	3.61251	#DIV/0!
97		>bta-miR-935 MIMAT0009385	CCAGUUACCGCUUCCGCUACCGC	Undetermined	32.519	#DIV/0!	32.519	2.667	0.157454	31.459	31.129	0.233345	31.294	0.813	0.569197				3.61502	3.61502	#DIV/0!
97		>bta-miR-2285l MIMAT0024587	AAAACCCGCAUGAACUUUUUGGC	31.942	31.861	0.0572752	31.9015	5.7605	0.0184466	29.976	29.931	0.0318199	29.9535	3.9015	0.0669162				3.62756	3.62756	0.000565171
97		>bta-miR-21-3p MIMAT0003745	AACAGCAGUCGAUGGGCUGUCU	29.966	30.102	0.0961663	30.034	4.73	0.0376815	28.358	28.291	0.0473758	28.3245	2.8665	0.137119				3.63889	3.63889	0.00196049
97		>bta-miR-2315 MIMAT0011835	AGCAGAAUUUUUGGAUACUGG	34.463	34.498	0.0247486	34.4805	6.5315	0.0108099	32.731	31.974	0.535278	32.3525	4.6465	0.0399268				3.69353	3.69353	0.0302717
97		>bta-miR-708 MIMAT0009367	AAGGAGCUUACAAUCUAGCUGGG	29.558	29.705	0.103944	29.6315	2.687	0.155286	27.859	28.005	0.103238	27.932	0.738999	0.599155				3.8584	3.8584	0.00369482
97		>oar-miR-17-5p MIMAT0030037	CAAAGUGCUUACAGUGCAGGUA	25.396	25.366	0.0212137	25.381	-1.6005	3.03248	23.508	23.518	0.00707123	23.513	-3.5525	11.733				3.86911	3.86911	7.16406e-05
97		>bta-miR-2284u MIMAT0011895	AAAAGUUCGUUCGGUUUUUCU	34.963	34.911	0.0367709	34.937	7.7885	0.00452301	34.083	34.418	0.23688	34.2505	5.8205	0.0176952				3.91226	3.91226	0.0559026
98		>bta-miR-199c MIMAT0011871	UACAGUAGUCUGCACAUUGG	22.002	21.93	0.050912	21.966	-3.219	9.31141	20.22	20.33	0.0777822	20.275	-5.1905	36.5171				3.92176	3.92176	0.00150771
98		>bta-miR-2464-5p MIMAT0012051	ACUUCUGCUGCAGACCUGGAAGAC	32.257	31.625	0.446891	31.941	6.1785	0.0138066	29.702	29.826	0.0876816	29.764	4.197	0.0545227				3.94903	3.94903	0.0211878
98		>bta-miR-193a MIMAT0013837	GGGACUUUGUAGGCCAGUU	35.126	35.589	0.327391	35.3575	10.1725	0.000866508	33.751	33.491	0.183847	33.621	8.1555	0.00350712				4.04741	4.04741	0.0225881
98		>bta-miR-105a MIMAT0009217	UCAAAUGCUCAGACUCCUGUGGU	32.076	32.39	0.222031	32.233	6.025	0.0153566	30.844	30.843	0.000706718	30.8435	3.9875	0.0630439				4.10534	4.10534	0.0125275
98		>bta-miR-653 MIMAT0009358	GUGUUGAAACAAUCUCUGUUG	36.094	35.036	0.748121	35.565	7.3335	0.00620007	33.867	33.363	0.356383	33.615	5.276	0.0258087				4.16265	4.16265	0.0796554
98		>bta-miR-568 MIMAT0009350	AUGUAUAAAUGUAUACACAC	35.287	36.616	0.939747	35.9515	11.2535	0.000409599	34.342	33.574	0.543056	33.958	9.194	0.00170738				4.16842	4.16842	0.121736
98		>bta-miR-592 MIMAT0009353	AUUGUGUCAAUAUGCGAUGAUGU	34.977	35.305	0.23193	35.141	8.1	0.00364466	33.151	33.151	0	33.151	6.0295	0.0153087				4.20032	4.20032	0.0067233
98		>oar-miR-1193-3p MIMAT0019270	UAGGUCACCCGUUUGACUAUCC	35.046	34.483	0.398101	34.7645	8.6885	0.00242382	32.662	33.301	0.451841	32.9815	6.595	0.0103445				4.26783	4.26783	0.052578
99		>bta-miR-2399-3p MIMAT0011955	UUCUAACAACUACAGAAAGUGU	36.139	35.494	0.456084	35.8165	8.4955	0.00277077	34.435	34.036	0.282137	34.2355	6.3935	0.011895				4.29304	4.29304	0.0530006
99		>oar-miR-125b MIMAT0014971	UCCCUGAGACCCUAACUUGUG	20.653	20.685	0.0226271	20.669	-7.0625	133.667	18.752	18.895	0.101116	18.8235	-9.176	578.43				4.32739	4.32739	0.00157245
99		>bta-miR-2452 MIMAT0012033	GUGCUGUUUGUUUUCCUUUUUU	34.244	34.126	0.0834386	34.185	8.4225	0.00291457	31.961	31.721	0.169705	31.841	6.274	0.0129222				4.43366	4.43366	0.00323864
99		>bta-miR-2433 MIMAT0012005	UGGGGGCGCUGCAGACACGGAUG	32.671	32.838	0.118087	32.7545	5.64	0.0200535	30.762	30.781	0.0134357	30.7715	3.483	0.089436				4.45987	4.45987	0.0017912
99		>bta-miR-2394 MIMAT0011947	UUCUCCCCUCAAUCUCAGGACU	33.552	36.241	1.90141	33.552	6.906	0.00833849	31.37	32.175	0.56922	31.7725	4.7355	0.0375381				4.50178	4.50178	0.155946
99		>oar-miR-218a MIMAT0030045	UUGUGCUUGAUCUAACCAUGU	26.545	26.491	0.0381844	26.518	-1.2135	2.319	24.644	24.585	0.0417193	24.6145	-3.385	10.4469				4.50491	4.50491	0.000441092
99		>bta-miR-767 MIMAT0009375	UGCACCAUGGUUGUCUGAGCAUG	31.693	32.341	0.458204	32.017	5.469	0.022577	30.433	30.175	0.182434	30.304	3.28	0.102949				4.55989	4.55989	0.039035
99		>bta-miR-2284b MIMAT0011983	AAAAGUUCGUUUGGUUUUUUC	37.422	37.05	0.263045	37.236	10.773	0.000571483	36.105	35.9	0.144955	36.0025	8.5795	0.00261405				4.57414	4.57414	0.0283868
100		>bta-miR-150 MIMAT0003845	UCUCCCAACCCUUGUACCAGUGU	22.434	22.744	0.219203	22.589	-3.7885	13.8182	20.391	20.377	0.00989945	20.384	-5.9915	63.624				4.60436	4.60436	0.00491495
100		>bta-miR-361 MIMAT0003830	UUAUCAGAAUCUCCAGGGGUAC	30.038	28.942	0.77499	29.49	-0.726001	1.65405	23.51	23.637	0.0898018	23.5735	-2.948	7.71679				4.6654	4.6654	0.00858233
100		>bta-miR-214 MIMAT0003825	ACAGCAGGCACAGACAGGCAGU	25.397	25.444	0.0332346	25.4205	-0.8025	1.74412	23.284	23.283	0.000706718	23.2835	-3.0285	8.1596				4.67835	4.67835	0.000120965
100		>bta-miR-1584-5p MIMAT0011969	UUGGGGCUGGGCUGGGGGCA	27.051	26.941	0.0777822	26.996	1.811	0.284993	25.073	24.99	0.05869	25.0315	-0.434001	1.35097				4.74037	4.74037	0.00122784
100		>bta-let-7f MIMAT0003519	UGAGGUAGUAGAUUGUAUAGUU	24.418	23.75	0.472347	24.084	-10.4185	1368.61	Undetermined	21.501	#DIV/0!	21.501	-12.6695	6514.78				4.76012	4.76012	#DIV/0!
100		>bta-miR-2426 MIMAT0011996	AAGGAAGUGGCUUGGGGAAAG	32.638	32.481	0.111017	32.5595	6.1685	0.0139026	30.591	30.574	0.012021	30.5825	3.911	0.066477				4.78162	4.78162	0.00159132
100		>bta-miR-1256 MIMAT0009960	AGGCAUUGACUUCUCUCUAGAU	34.095	34.314	0.154855	34.2045	7.6565	0.00495637	32.391	32.43	0.0275782	32.4105	5.3865	0.0239057				4.82323	4.82323	0.00382156
100		>bta-miR-125a MIMAT0003538	UCCCUGAGACCCUUUAACCUGUG	23.74	23.858	0.0834386	23.799	-3.492	11.2512	21.843	21.747	0.0678827	21.795	-5.768	54.493				4.84333	4.84333	0.00143739
101		>bta-miR-21-5p MIMAT0003528	UAGCUUAUCAGACUGAUGUUGACU	20.753	20.878	0.0883883	20.8155	-5.2195	37.2585	18.88	18.891	0.0077793	18.8855	-7.5025	181.333				4.86689	4.86689	0.00105514
101		>bta-miR-2362 MIMAT0011900	CACUGUGAUGGAGCGUUCUGACC	31.657	31.964	0.217083	31.8105	5.6075	0.0205104	30.706	30.537	0.1195	30.6215	3.321	0.100064				4.87871	4.87871	0.0210347
101		>oar-miR-103 MIMAT0030027	AGCAGCAUUGUACAGGGCUAUG	18.404	18.352	0.0367696	18.378	-12.7425	6852.91	19.517	19.263	0.179605	19.39	-15.0335	33537.8				4.89395	4.89395	0.0160156
101		>bta-miR-96 MIMAT0009388	UUUGGCACUAGCACAUUUUUGCU	25.547	25.491	0.0395992	25.519	0.54	0.687771	23.096	23.232	0.0961663	23.164	-1.8155	3.51981				5.11771	5.11771	0.000973694
101		>bta-miR-2285ae MIMAT0030448	AGAAAGUUCAUUUAGGUUUUUC	35.62	35.751	0.0926314	35.6855	9.448	0.00143176	33.343	33.412	0.0487905	33.3775	7.081	0.00738596				5.15868	5.15868	0.00102726
101		>bta-miR-208b MIMAT0009262	AUAAGACGAACAAAAGGUUUGU	36.284	36.281	0.00212285	36.2825	10.0795	0.000924205	34.958	35.056	0.0692962	35.007	7.7065	0.00478754				5.18017	5.18017	0.00147392
101		>bta-miR-199a-3p MIMAT0003746	ACAGUAGUCUGCACAUUGGUUA	21.759	21.806	0.0332333	21.7825	-4.3585	20.5135	19.315	19.324	0.00636316	19.3195	-6.7325	106.337				5.18377	5.18377	9.43546e-05
101		>bta-miR-2443 MIMAT0012018	UGAGGGCAGGACCGUAUGAGGUGU	37.431	37.581	0.106067	37.506	11.185	0.000429516	35.523	35.079	0.313956	35.301	8.796	0.00224978				5.23795	5.23795	0.0111057
102		>oar-miR-199a-3p MIMAT0030040	ACAGUAGUCUGCACAUUGGUU	23.915	23.653	0.185263	23.784	-3.2925	9.79808	21.481	21.521	0.0282836	21.501	-5.6865	51.5				5.25613	5.25613	0.00335237
102		>bta-miR-16a MIMAT0009242	UAGCAGCACGUAAAUAUUGGUG	20.315	20.479	0.115965	20.397	-6.754	107.934	19.656	19.522	0.0947529	19.589	-9.1585	571.457				5.29452	5.29452	0.0167449
102		>bta-miR-2285o MIMAT0025530	AAACCCGAACGAACUUUUGG	33.467	34.176	0.501338	33.8215	7.3585	0.00609356	32.343	32.397	0.0381844	32.37	4.947	0.0324194				5.32028	5.32028	0.055084
102		>bta-miR-2314 MIMAT0011834	UGCCCAUGAUGACUGCUGACC	34.882	29.569	3.75686	32.2255	5.3075	0.0252513	30.275	29.907	0.260215	30.091	2.888	0.135091				5.34986	5.34986	0.506898
102		>oar-miR-221 MIMAT0030047	AGCUACAUUGUCUGCUGGGUUU	24.324	24.308	0.0113129	24.316	-1.907	3.75028	Undetermined	21.939	#DIV/0!	21.939	-4.373	20.7207				5.5251	5.5251	#DIV/0!
102		>bta-miR-206 MIMAT0009260	UGGAAUGUAAGGAAGUGUGUGG	34.696	34.766	0.0494973	34.731	8.262	0.00325755	32.542	29.594	2.08455	32.542	5.7945	0.018017				5.53084	5.53084	0.13094
102		>bta-miR-2421 MIMAT0011988	UAUUUUUUUGUUUCGUGUUU	38.736	38.053	0.482953	38.3945	12.255	0.000204587	35.699	36.397	0.493559	36.048	9.768	0.00114694				5.60611	5.60611	0.0406779
102		>bta-miR-223 MIMAT0009270	UGUCAGUUUGUCAAAUACCCCA	25.578	25.581	0.0021215	25.5795	0.0309992	0.978742	22.878	22.959	0.0572752	22.9185	-2.527	5.76372				5.88891	5.88891	0.000231877
103		>bta-miR-2347 MIMAT0011882	UGCAGAGGAACAAGGCUGAAC	32.351	32.085	0.188092	32.218	4.0245	0.0614476	30.028	30.022	0.00424301	30.025	1.4285	0.371517				6.04608	6.04608	0.00365987
103		>bta-miR-2894 MIMAT0013852	AGCCCUGGCCCUGCCAUCGUG	25.932	25.966	0.0240419	25.949	0.644999	0.639493	23.49	23.502	0.00848602	23.496	-1.962	3.89602				6.09235	6.09235	5.40096e-05
103		>bta-miR-6527 MIMAT0025561	CACGUGGACGAAGAGAUGGGA	35.847	35.243	0.427093	35.545	6	0.015625	33.145	32.982	0.11526	33.0635	3.305	0.10118				6.47554	6.47554	0.0155208
103		>oar-miR-21 MIMAT0014966	UAGCUUAUCAGACUGAUGUUGAC	20.2	20.212	0.00848467	20.206	-7.0345	131.098	18.152	18.186	0.0240419	18.169	-9.76	867.067				6.6139	6.6139	7.83164e-05
103		>bta-miR-2367-3p MIMAT0011910	UUGAAAGGCACUUACAGGAAG	36.568	37.805	0.874691	37.1865	11.561	0.000330973	34.411	34.459	0.0339414	34.435	8.781	0.00227329				6.86852	6.86852	0.0470614
103		>bta-miR-449d MIMAT0011962	GAAGGCUGUGUGCUGUGGAG	30.251	31.153	0.637811	30.702	4.499	0.0442248	28.931	29.097	0.11738	29.014	1.7135	0.304919				6.89476	6.89476	0.0665231
103		>bta-miR-2368-5p MIMAT0011911	AGAGGGUGGCCUGGUAUCUG	30.261	30.466	0.144957	30.3635	4.755	0.0370342	27.482	27.503	0.0148492	27.4925	1.9155	0.26508				7.15771	7.15771	0.00128551
103		>bta-miR-1814c MIMAT0011984	GUUUUGUUUGGGUUUGUUUU	31.137	31.313	0.124451	31.225	6.168	0.0139074	32.858	32.95	0.0650532	32.904	3.3185	0.100238				7.20749	7.20749	0.0034794
104		>bta-miR-2449 MIMAT0012027	UGGGCAGGAGACAGCAGGGC	29.297	29.523	0.159806	29.41	3.207	0.108292	27.685	27.628	0.0403045	27.6565	0.356	0.781328				7.21501	7.21501	0.00438794
104		>bta-miR-670 MIMAT0009364	UCCCUGAGUAUAUGUGGUGAA	38.118	37.645	0.334461	37.8815	11.6735	0.000306144	35.666	36.555	0.628618	35.666	8.81	0.00222805				7.27779	7.27779	0.0721854
104		>bta-miR-184 MIMAT0009246	UGGACGGAGAACUGAUAAGGGU	36.365	35.176	0.840752	35.7705	3.1425	0.113243	33.244	32.878	0.258802	33.061	0.230997	0.852046				7.52402	7.52402	0.0488726
104		>bta-miR-631 MIMAT0009357	AGACCUGGCUUAGACCUCAGC	Undetermined	36.344	#DIV/0!	36.344	11.159	0.000437327	33.525	33.729	0.144249	33.627	8.1615	0.00349256				7.98616	7.98616	#DIV/0!
104		>bta-miR-383 MIMAT0009309	AGAUCAGAAGGUGAUUGUGGCU	36.116	37.277	0.82095	36.6965	10.4405	0.000719608	34.729	34.101	0.444062	34.415	7.4375	0.00576885				8.01665	8.01665	0.074455
104		>bta-miR-132 MIMAT0003812	UAACAGUCUACAGCCAUGGUCG	28.919	28.917	0.00141479	28.918	1.7695	0.29331	27.119	27.119	0	27.119	-1.311	2.48114				8.45908	8.45908	3.09235e-07
104		>bta-miR-2382-3p MIMAT0011931	CUACUUCCUGGUGCCUCGCCCCAC	35.095	34.805	0.205062	34.95	8.9175	0.00206807	31.605	31.834	0.161928	31.7195	5.8045	0.0178925				8.65181	8.65181	0.00325492
104		>bta-miR-2284c MIMAT0011926	AAAAAGUUCGUUUUGGUUUU	33.737	33.259	0.337997	33.498	2.3775	0.192443	33.354	33.937	0.412243	33.6455	-0.778	1.71475				8.91045	8.91045	0.73333
105		>bta-miR-2389 MIMAT0011942	GAGGGGACUCGGGAGUCGGAG	36.255	36.347	0.0650532	36.301	6.085	0.014731	29.406	29.454	0.0339414	29.43	2.9085	0.133185				9.04111	9.04111	5.70154e-05
105		>bta-miR-421 MIMAT0009314	AUCAACAGACAUUAAUUGGGCGC	34.007	30.87	2.21819	32.4385	5.8365	0.0175	29.376	29.114	0.185261	29.245	2.64	0.160428				9.16733	9.16733	0.179619
105		>bta-miR-2437 MIMAT0012011	UGUGGUUUUUUGUUUUCCUUU	29.885	29.987	0.0721244	29.936	4.228	0.0533636	26.729	26.707	0.0155559	26.718	1.0225	0.492262				9.22468	9.22468	0.000262747
105		>bta-miR-2379 MIMAT0011925	AGGCUGCUGGAGAAGAUAUUUU	28.83	Undetermined	#DIV/0!	28.83	3.773	0.0731499	29.975	30.28	0.215668	30.1275	0.542001	0.686818				9.38918	9.38918	#DIV/0!
105		>bta-miR-2295 MIMAT0011803	UCGGGGUGGGAGGAAGGUUCU	27.916	28.33	0.292742	28.123	-2.9975	7.98615	28.159	28.169	0.00707123	28.164	-6.2595	76.6121				9.59311	9.59311	0.861337
105		>bta-miR-4680 MIMAT0036979	AGAACUCUUGCAGUCUUAGAUGU	34.885	34.846	0.0275755	34.8655	7.292	0.00638101	32.124	31.972	0.107481	32.048	3.918	0.0661553				10.3675	10.3675	0.00077461
105		>bta-miR-2419-3p MIMAT0011986	CAGGCGGGUGCUAAUACGAUCA	35.387	32.994	1.69211	34.1905	9.497	0.00138394	35.238	35.21	0.0197989	35.224	5.9095	0.0166366				12.0211	12.0211	0.478784
105		>bta-miR-448 MIMAT0009319	UUGCAUAUGUAGGAUGUCCCAU	33.246	32.944	0.213545	33.095	8.4015	0.00295731	34.079	33.925	0.108894	34.002	4.6875	0.0388081				13.1228	13.1228	0.0331943
106		>bta-miR-450a MIMAT0003834	UUUUGCGAUGUGUUCCUAAUAU	25.927	25.815	0.0791956	25.871	0.814	0.568803	26.668	26.651	0.012021	26.6595	-2.926	7.60001				13.3614	13.3614	0.00512055
106		>bta-miR-2285d MIMAT0011815	AAACCUGAACGAAAUUUUUGGC	36.028	32.048	2.81428	34.038	9.3445	0.00153824	35.029	34.808	0.156271	34.9185	5.604	0.0205602				13.3661	13.3661	0.701824
106		>bta-miR-2284f MIMAT0011905	AAAGUUCGUUCGGAUUUUUC	Undetermined	27.478	#DIV/0!	27.478	-2.286	4.87702	23.805	23.886	0.0572752	23.8455	-6.0395	65.7765				13.487	13.487	#DIV/0!
106		>bta-miR-2881 MIMAT0013839	GGGGCGGGGGGGCGGGUG	21.38	22.854	1.04228	22.117	-2.5765	5.96491	23.011	22.951	0.042426	22.981	-6.3335	80.6443				13.5198	13.5198	0.36212
106		>bta-miR-155 MIMAT0009241	UUAAUGCUAAUCGUGAUAGGGGU	25.521	25.61	0.062933	25.5655	-1.583	2.99592	23.043	23.03	0.00919138	23.0365	-5.3935	42.0345				14.0306	14.0306	0.000316075
106		>bta-miR-151-5p MIMAT0003523	UCGAGGAGCUCACAGUCUAGU	20.423	20.682	0.18314	20.5525	-10.568	1518.05	20.038	20.042	0.00282822	20.04	-14.3835	21373				14.0793	14.0793	0.0583315
106		>oar-miR-3956-5p MIMAT0019290	GUACGUGGAUGCUGAAGGUCAGA	30.446	29.337	0.784181	29.337	4.28	0.0514744	29.981	29.843	0.0975811	29.912	0.326501	0.797468				15.4925	15.4925	0.974065
106		>bta-miR-15a MIMAT0004334	UAGCAGCACAUAAUGGUUUGU	21.326	21.312	0.00989945	21.319	-3.3745	10.3711	21.947	21.943	0.00282822	21.945	-7.3695	165.364				15.9446	15.9446	0.000135217
107		>bta-miR-2435 MIMAT0012007	AAACUCGAAUGAACUCUUUGGC	32.309	32.869	0.395981	32.589	1.4685	0.361358	31.509	32.154	0.456083	31.8315	-2.592	6.02934				16.6852	16.6852	0.218124
107		>bta-miR-137 MIMAT0009231	UUAUUGCUUAAGAAUACGCGUAG	39.384	39.24	0.101821	39.312	13.056	0.000117423	35.577	36.331	0.53316	35.954	8.9765	0.0019852				16.9064	16.9064	0.0128136
107		>bta-miR-181b MIMAT0003793	AACAUUCAUUGCUGUCGGUGGGUU	24.359	23.536	0.581949	23.9475	-0.746	1.67714	24.191	24.144	0.0332346	24.1675	-5.147	35.4325				21.1268	21.1268	0.646888
107		>bta-miR-664a MIMAT0012078	CAGGCUGGGGUGUGUGUGGAUG	26.254	26.352	0.0692962	26.303	1.158	0.448133	26.22	26.142	0.0551537	26.181	-3.3575	10.2496				22.8718	22.8718	0.190755
107		>bta-miR-2312 MIMAT0011828	AAAACCUGAACGAACUUUUC	34.712	33.647	0.75307	34.1795	9.0345	0.00190697	33.492	34.109	0.436285	33.8005	4.262	0.0521207				27.3316	27.3316	0.600743
107		>oar-let-7c MIMAT0014964	UGAGGUAGUAGGUUGUAUGGUU	Undetermined	18.826	#DIV/0!	18.826	-6.319	79.8378	18.315	18.333	0.0127277	18.324	-11.2145	2376.3				29.7641	29.7641	#DIV/0!
107		>bta-miR-6535 MIMAT0025571	UAGGGGGAGCGGUUGGAGGACU	26.332	25.973	0.253852	26.1525	1.0075	0.497407	25.5	25.525	0.0176774	25.5125	-4.026	16.291				32.7518	32.7518	0.0707577
107		>bta-miR-2375 MIMAT0011921	CCCAGUGAUGGAGAGGUCUGAUC	32.504	32.42	0.0593994	32.462	1.3415	0.39461	30.35	30.938	0.415778	30.644	-3.7795	13.7323				34.7996	34.7996	0.025663
108		>bta-miR-503-3p MIMAT0025558	GGAGUAUUGUUUCUGCUGCCCGG	30.659	30.501	0.111724	30.58	5.435	0.0231154	29.641	29.544	0.0685894	29.5925	0.0540009	0.963261				41.6718	41.6718	0.00869747
108		>bta-miR-2364 MIMAT0011902	UCUCUGUGGAUGGAUGUGGGCAG	28.764	28.482	0.199404	28.623	3.478	0.0897465	27.333	27.594	0.184555	27.4635	-2.075	4.21344				46.9483	46.9483	0.0263734
108		>bta-miR-2893 MIMAT0013851	GUGGAGGAGAAUGCCCGGGG	33.3	33.398	0.0692962	33.349	6.6305	0.010093	22.576	32.498	7.01591	27.537	0.880001	0.543367				53.8359	53.8359	0.362078
108		>bta-miR-454 MIMAT0009326	UAGUGCAAUAUUGCUUAUAGGGU	30.298	30.261	0.0261634	30.2795	5.1345	0.0284683	28.537	28.523	0.00989945	28.53	-1.0085	2.01182				70.6687	70.6687	0.000127808
108		>bta-miR-1814b MIMAT0011908	AGAUUGUUUAGUUUUGUUUG	38.605	35.844	1.95232	37.2245	12.1675	0.000217379	34.122	34.862	0.523258	34.492	4.9065	0.0333423				153.384	153.384	0.196042
108		>oar-miR-1193-5p MIMAT0019269	GGGAUGGUAGACCGGUGACGUGC	31.607	38.716	5.02682	31.607	5.214	0.026942	Undetermined	Undetermined	#DIV/0!	#DIV/0!	#DIV/0!	#DIV/0!				#DIV/0!
108		>bta-miR-2353 MIMAT0011889	UAGCCUGCAGUACAGAGGACUGG	Undetermined	Undetermined	#DIV/0!	#DIV/0!	#DIV/0!	#DIV/0!	33.306	33.317	0.0077793	33.3115	6.6545	0.00992649				#DIV/0!
108		>bta-miR-193b MIMAT0009253	AACUGGCCCACAAAGUCCCGCUUU	Undetermined	Undetermined	#DIV/0!	#DIV/0!	#DIV/0!	#DIV/0!	24.97	Undetermined	#DIV/0!	24.97	-1.687	3.21987				#DIV/0!
109		>bta-miR-183 MIMAT0009245	UAUGGCACUGGUAGAAUUCACUG	Undetermined	Undetermined	#DIV/0!	#DIV/0!	#DIV/0!	#DIV/0!	26.449	26.482	0.0233352	26.4655	-0.139501	1.10152				#DIV/0!
109		>bta-miR-33a MIMAT0009294	GUGCAUUGUAGUUGCAUUGCA	Undetermined	Undetermined	#DIV/0!	#DIV/0!	#DIV/0!	#DIV/0!	Undetermined	30.458	#DIV/0!	30.458	3.853	0.0692041				#DIV/0!
109		>bta-miR-2285x MIMAT0029946	GAAAAAUCUGAAUGAACUUUUGG	Undetermined	Undetermined	#DIV/0!	#DIV/0!	#DIV/0!	#DIV/0!	Undetermined	34.012	#DIV/0!	34.012	7.407	0.00589211				#DIV/0!
109		>bta-miR-338 MIMAT0009292	UCCAGCAUCAGUGAUUUUGUUGA	Undetermined	Undetermined	#DIV/0!	#DIV/0!	#DIV/0!	#DIV/0!	Undetermined	26.433	#DIV/0!	26.433	-0.172	1.12662				#DIV/0!
109		>bta-miR-218 MIMAT0003798	UUGUGCUUGAUCUAACCAUGUG	Undetermined	Undetermined	#DIV/0!	#DIV/0!	#DIV/0!	#DIV/0!	24.398	24.398	0	24.398	-2.689	6.44866				#DIV/0!
109		>bta-miR-2370-5p MIMAT0011914	UGGGAAAAUGAAAGUUGGUUAU	Undetermined	Undetermined	#DIV/0!	#DIV/0!	#DIV/0!	#DIV/0!	Undetermined	Undetermined	#DIV/0!	#DIV/0!	#DIV/0!	#DIV/0!				#DIV/0!
109		>oar-miR-150 MIMAT0030034	UCUCCCAACCCUUGUACCAGUG	Undetermined	Undetermined	#DIV/0!	#DIV/0!	#DIV/0!	#DIV/0!	Undetermined	Undetermined	#DIV/0!	#DIV/0!	#DIV/0!	#DIV/0!				#DIV/0!
109		>bta-miR-326 MIMAT0009286	CCUCUGGGCCCUUCCUCCAG	Undetermined	Undetermined	#DIV/0!	#DIV/0!	#DIV/0!	#DIV/0!	Undetermined	Undetermined	#DIV/0!	#DIV/0!	#DIV/0!	#DIV/0!				#DIV/0!
110		>bta-miR-2488 MIMAT0012084	AUGUUGAUCCUAUUCCCUCU	Undetermined	39.66	#DIV/0!	39.66	12.646	0.000156018	Undetermined	Undetermined	#DIV/0!	#DIV/0!	#DIV/0!	#DIV/0!				#DIV/0!
110		>bta-miR-502b MIMAT0009339	AAUCCACCUGGGCAAGGAUUC	25.795	25.655	0.0989945	25.725	-6.903	119.677	Undetermined	Undetermined	#DIV/0!	#DIV/0!	#DIV/0!	#DIV/0!				#DIV/0!
110		>bta-miR-1284 MIMAT0009955	UCUGCACAGACCCUGGCUUUUC	Undetermined	Undetermined	#DIV/0!	#DIV/0!	#DIV/0!	#DIV/0!	Undetermined	Undetermined	#DIV/0!	#DIV/0!	#DIV/0!	#DIV/0!				#DIV/0!
110		>bta-miR-2417 MIMAT0011981	AGAUGGAGGCACUGAAAAUUU	Undetermined	Undetermined	#DIV/0!	#DIV/0!	#DIV/0!	#DIV/0!	Undetermined	Undetermined	#DIV/0!	#DIV/0!	#DIV/0!	#DIV/0!				#DIV/0!
110		>bta-miR-1584-3p MIMAT0011970	CUCUCUCCGCAGACCUCAGCCG	Undetermined	Undetermined	#DIV/0!	#DIV/0!	#DIV/0!	#DIV/0!	Undetermined	Undetermined	#DIV/0!	#DIV/0!	#DIV/0!	#DIV/0!				#DIV/0!
110		>bta-miR-4523 MIMAT0036971	GACCGAGAGGGCCUCGGCUGU	Undetermined	Undetermined	#DIV/0!	#DIV/0!	#DIV/0!	#DIV/0!	34.658	34.452	0.145665	34.555	8.206	0.00338647				#DIV/0!
110		>bta-miR-27b MIMAT0003546	UUCACAGUGGCUAAGUUCUGC	Undetermined	Undetermined	#DIV/0!	#DIV/0!	#DIV/0!	#DIV/0!	Undetermined	Undetermined	#DIV/0!	#DIV/0!	#DIV/0!	#DIV/0!				#DIV/0!
110		>bta-miR-302a MIMAT0009278	AAGUGCUUCCAUGUUUUAGUGA	Undetermined	Undetermined	#DIV/0!	#DIV/0!	#DIV/0!	#DIV/0!	Undetermined	Undetermined	#DIV/0!	#DIV/0!	#DIV/0!	#DIV/0!				#DIV/0!
111		>bta-miR-2346 MIMAT0011881	ACUGAUGUGAAGGUGGUUUGGC	Undetermined	Undetermined	#DIV/0!	#DIV/0!	#DIV/0!	#DIV/0!	Undetermined	Undetermined	#DIV/0!	#DIV/0!	#DIV/0!	#DIV/0!				#DIV/0!
111		>bta-miR-335 MIMAT0009291	UCAAGAGCAAUAACGAAAAAUGU	26.601	26.583	0.0127277	26.592	-2.083	4.23687	Undetermined	Undetermined	#DIV/0!	#DIV/0!	#DIV/0!	#DIV/0!				#DIV/0!
111		>bta-miR-6524 MIMAT0025553	UUACUCUGAGUAACCUAACUG	Undetermined	Undetermined	#DIV/0!	#DIV/0!	#DIV/0!	#DIV/0!	Undetermined	Undetermined	#DIV/0!	#DIV/0!	#DIV/0!	#DIV/0!				#DIV/0!
111		>bta-miR-551b MIMAT0009348	GGCGACCCAUACUUGGUUUCAG	29.883	Undetermined	#DIV/0!	29.883	4.826	0.0352557	Undetermined	Undetermined	#DIV/0!	#DIV/0!	#DIV/0!	#DIV/0!				#DIV/0!
111		>bta-miR-2306 MIMAT0011818	CAGGCCUGCCCAUCUAGGACAC	Undetermined	Undetermined	#DIV/0!	#DIV/0!	#DIV/0!	#DIV/0!	Undetermined	Undetermined	#DIV/0!	#DIV/0!	#DIV/0!	#DIV/0!				#DIV/0!
111		>bta-miR-2917 MIMAT0012885	AUGACUGACAUGGACU	Undetermined	Undetermined	#DIV/0!	#DIV/0!	#DIV/0!	#DIV/0!	37.811	37.78	0.0219218	37.7955	11.073	0.000464189				#DIV/0!
111		>bta-miR-23b-5p MIMAT0012538	GGGUUCCUGGCAUGCUGAUUU	Undetermined	Undetermined	#DIV/0!	#DIV/0!	#DIV/0!	#DIV/0!	Undetermined	Undetermined	#DIV/0!	#DIV/0!	#DIV/0!	#DIV/0!				#DIV/0!
111		>bta-miR-2284e MIMAT0012080	AAGUUCGUUCGGAUUUUUCC	37.504	38.068	0.398808	37.786	10.9525	0.000504625	Undetermined	Undetermined	#DIV/0!	#DIV/0!	#DIV/0!	#DIV/0!				#DIV/0!
112		>bta-miR-328 MIMAT0009287	CUGGCCCUCUCUGCCCUUCCGU	25.307	25.437	0.0919246	25.372	-1.779	3.43188	Undetermined	Undetermined	#DIV/0!	#DIV/0!	#DIV/0!	#DIV/0!				#DIV/0!
112		>oar-miR-370-5p MIMAT0019243	CAGGUCACGUCUCUGCAGUUAC	34.073	34.078	0.00353359	34.0755	6.687	0.00970538	Undetermined	Undetermined	#DIV/0!	#DIV/0!	#DIV/0!	#DIV/0!				#DIV/0!
112		>bta-miR-654 MIMAT0009359	UAUGUCUGCUGACCAUCACCUU	35.269	35.159	0.0777822	35.214	7.8255	0.00440849	Undetermined	Undetermined	#DIV/0!	#DIV/0!	#DIV/0!	#DIV/0!				#DIV/0!
112		>bta-miR-1603 MIMAT0011823	GUGGUUUGUUUUGUGUUUUU	35.734	35.22	0.363453	35.477	8.0885	0.00367383	Undetermined	Undetermined	#DIV/0!	#DIV/0!	#DIV/0!	#DIV/0!				#DIV/0!
112		>bta-miR-126-5p MIMAT0004328	CAUUAUUACUUUUGGUACGCG	23.055	22.937	0.0834386	22.996	-4.3925	21.0027	Undetermined	Undetermined	#DIV/0!	#DIV/0!	#DIV/0!	#DIV/0!				#DIV/0!
112		>bta-miR-2352 MIMAT0011888	AAACUGAAAGAACAGGAUUGCUG	36.337	35.967	0.261631	36.152	8.7635	0.00230104	Undetermined	Undetermined	#DIV/0!	#DIV/0!	#DIV/0!	#DIV/0!				#DIV/0!
112		>bta-miR-483 MIMAT0009327	UCACUCCUCUCCUCCCGUCUU	Undetermined	Undetermined	#DIV/0!	#DIV/0!	#DIV/0!	#DIV/0!	30.456	30.429	0.0190908	30.4425	3.406	0.0943391				#DIV/0!
112		>bta-miR-2284x MIMAT0017395	UGAAAAGUUCGUUCGGGUUUU	Undetermined	Undetermined	#DIV/0!	#DIV/0!	#DIV/0!	#DIV/0!	35.384	35.449	0.0459637	35.4165	8.38	0.00300171				#DIV/0!
113		>oar-miR-99a MIMAT0030064	AACCCGUAGAUCCGAUCUUG	Undetermined	Undetermined	#DIV/0!	#DIV/0!	#DIV/0!	#DIV/0!	21.007	20.983	0.0169707	20.995	-6.0415	65.8677				#DIV/0!
113		>bta-miR-2284d MIMAT0011836	AAAAAGUUCGUUAGGGUUUUUC	Undetermined	Undetermined	#DIV/0!	#DIV/0!	#DIV/0!	#DIV/0!	33.884	34.571	0.485783	34.2275	7.191	0.00684374				#DIV/0!
113		>bta-miR-885 MIMAT0009382	UCCAUUACACUACCCUGCCUCU	Undetermined	Undetermined	#DIV/0!	#DIV/0!	#DIV/0!	#DIV/0!	28.821	28.677	0.101823	28.749	1.7125	0.305131				#DIV/0!
113		>bta-miR-182 MIMAT0009244	UUUGGCAAUGGUAGAACUCACACU	Undetermined	Undetermined	#DIV/0!	#DIV/0!	#DIV/0!	#DIV/0!	26.485	26.613	0.0905099	26.549	-0.487499	1.40201				#DIV/0!
113		>bta-miR-2319a MIMAT0011842	CUACUCUGUAUUAGGCACUUAG	Undetermined	Undetermined	#DIV/0!	#DIV/0!	#DIV/0!	#DIV/0!	37.673	Undetermined	#DIV/0!	37.673	10.697	0.000602396				#DIV/0!
