# Supplementary material for: MiR130b-Regulation of PPARγ Coactivator- 1α Suppresses Fat Metabolism in Goat Mammary Epithelial Cells
Source: PLoS One. 2015 Nov 18;10(11):e0142809. doi: 10.1371/journal.pone.0142809 (PMC4651502; doi:10.1371/journal.pone.0142809)
Supplement: S3 Table — Genes were clustered based on main functions relative to milk fat synthesis. GMECs were transfected with miR-130b mimic or inhibitor for 48h, the mRNA expression of ACSL,CPT, ACOX1, HSL, ATGL, SCD, DGAT1, LPL, CD36, SLA27A6, SREBP1 and PPARγ were quantified by RT-qPCR. (XLSX) [file pone.0142809.s003.xlsx]

## Sheet: supplementary data3
Gene	Accession	Primer sequence (5'-3')	bp
ACSL1	NM_00107608	F:TGACTGTTGCTGGAGACTGG	220
		R: CAGCCGTCTTTATCCAGAGC
CPT1	FJ415874.1	F: AAGGACCTCTACGCCAACACG	225
		R: TTTGCGGTGGACGATGGAG
ACOX1	NM_00103528	F: CGAGTTCATTCTCAACAGTCCT	211
		R: GCATCTTCAAGTAGCCATTATCC
HSL	EU273879	F: GGGAGCACTACAAACGCAACG	226
		R: TGAATGATCCGCTCAAACTCG
ATGL	GQ918145	F: GGAGCTTATCCAGGCCAATG	118
		R: TGCGGGCAGATGTCACTCT
SCD	GU947654	F: CCATCGCCTGTGGAGTCAC	243
		R: GTCGGATAAATCTAGCGTAGCA
DGAT1	HM566448	F: CCACTGGGACCTGAGGTGTC	123
		R: GCATCACCACACACCAATTCA
LPL	DQ997818	F: GCCAAAAGAAGCAGCAAGATG	196
		R: CCGAGCGAAGTAGAAAGGAGTAT
CD36	JF690773.1	F: GTACAGATGCAGCCTCATTTCC	105
		R: TGGACCTGCAAATATCAGAGGA
SLC27A6	NM_00110116	F: CCAAGACTCCCAGAAGGT	338
		R: GGCTGTTGTTCCAGAAGTAA
SREBP-1	JN790254.1	F: CCAGCTGACAGCTCCATTGA	175
		R: TGCGCGCCACAAGGA
PPARγ	HQ589347	F: TCCGTGATGGAAGACCACTC	308
		R: CCCTTGCATCCTTCACAAGC
PGC1α	XM_012131590.1	GTACCAGCACGAAAGGCTCAA	120
		ATCACACGGCGCTCTTCAA
GAPDH	AJ431207.1	F; GCAAGTTCCACGGCACAG	229
		R: GGTTCACGCCCATCACAA
